# Supplementary material for: TlPO3 and its comparison with isotypic RbPO3 and CsPO3
Source: Acta Crystallogr E Crystallogr Commun. 2020 Aug 21;76(Pt 9):1482–5. doi: 10.1107/S2056989020011238 (PMC7472764; doi:10.1107/S2056989020011238)
Supplement: Supplementary file 1 [file e-76-01482-sup1.cif]

##############################################################################
#                                                                            #
# This CIF contains the data in a paper accepted for publication in          #
# Acta Crystallographica Section E. It conforms to the requirements of       #
# Notes for Authors for Acta Crystallographica Section E, and has been       #
# peer reviewed under the auspices of the IUCr Commission on Journals.       #
#                                                                            #
# Full details of the Crystallographic Information File format               #
# are given in the paper "The Crystallographic Information File (CIF):       #
# a New Standard Archive File for Crystallography" by S. R. Hall, F. H.      #
# Allen and I. D. Brown [Acta Cryst. (1991), A47, 655-685].                  #
#                                                                            #
# The current version of the core CIF dictionary is obtainable from          #
# ftp://ftp.iucr.org/pub/cif_core.dic.                                       #
#                                                                            #
# Software is freely available for graphical display of the structure(s)     #
# in this CIF. For information consult the CIF software page                 #
# http://www.iucr.org/resources/cif/software.                                #
#                                                                            #
# This file may be used for bona fide research purposes within the           #
# scientific community so long as proper attribution is given to the journal # 
# article from which it was obtained.                                        #
#                                                                            #
##############################################################################
data_I
_audit_creation_method     'SHELXL-2018/3'
_chemical_name_systematic
;
Thallium(I) <i>catena</i>-polyphosphate
;
_chemical_name_common     ?
_chemical_formula_moiety     'Tl P O3'
_chemical_formula_sum     'O3 P Tl'
_chemical_formula_iupac     'Tl P O3'
_chemical_formula_weight     283.34
_chemical_melting_point     ?
_space_group_crystal_system     monoclinic
_space_group_name_H-M_alt     'P 21/n'
_space_group_name_Hall     '-P 2yn'
loop_
    _space_group_symop_operation_xyz
    'x, y, z'
    '-x+1/2, y+1/2, -z+1/2'
    '-x, -y, -z'
    'x-1/2, -y-1/2, z-1/2'
_cell_length_a     12.2315(12)
_cell_length_b     4.2432(7)
_cell_length_c     6.30390(10)
_cell_angle_alpha     90
_cell_angle_beta     96.727(7)
_cell_angle_gamma     90
_cell_volume     324.92(6)
_cell_formula_units_Z     4
_cell_measurement_reflns_used     2009
_cell_measurement_theta_min     3.355
_cell_measurement_theta_max     29.215
_cell_measurement_temperature     296(2)
_exptl_crystal_description     plate
_exptl_crystal_colour     colourless
_exptl_crystal_size_max     0.09
_exptl_crystal_size_mid     0.08
_exptl_crystal_size_min     0.01
_exptl_crystal_density_diffrn     5.792
_exptl_crystal_density_meas     ?
_exptl_crystal_density_method     ?
_exptl_crystal_F_000     480
_exptl_absorpt_coefficient_mu     49.990
_exptl_absorpt_correction_type     numerical
_exptl_absorpt_process_details
;
(<i>HABITUS</i>; Herrendorf, 1997)
;
_exptl_absorpt_correction_T_min     0.1101
_exptl_absorpt_correction_T_max     0.5357
_diffrn_ambient_temperature     296(2)
_diffrn_source     'fine-sealed tube'
_diffrn_radiation_type     MoK\a
_diffrn_radiation_wavelength     0.71073
_diffrn_measurement_device_type     'Bruker APEXII CCD'
_diffrn_measurement_method     '\w- and \f-scans'
_diffrn_detector_area_resol_mean     ?
_diffrn_reflns_number     6570
_diffrn_reflns_av_R_equivalents     0.0585
_diffrn_reflns_av_unetI/netI     0.0419
_diffrn_reflns_theta_min     3.354
_diffrn_reflns_theta_max     32.616
_diffrn_reflns_theta_full     25.242
_diffrn_measured_fraction_theta_max     0.999
_diffrn_measured_fraction_theta_full     1.000
_diffrn_reflns_limit_h_min     -18
_diffrn_reflns_limit_h_max     18
_diffrn_reflns_limit_k_min     -6
_diffrn_reflns_limit_k_max     6
_diffrn_reflns_limit_l_min     -9
_diffrn_reflns_limit_l_max     9
_refine_special_details     ?
_reflns_number_total     1189
_reflns_number_gt     912
_reflns_threshold_expression     'I > 2\s(I)'
_refine_ls_structure_factor_coef     Fsqd
_refine_ls_matrix_type     full
_refine_ls_R_factor_all     0.0422
_refine_ls_R_factor_gt     0.0273
_refine_ls_wR_factor_gt     0.0514
_refine_ls_wR_factor_ref     0.0540
_refine_ls_goodness_of_fit_ref     0.992
_refine_ls_restrained_S_all     0.992
_refine_ls_number_reflns     1189
_refine_ls_number_parameters     46
_refine_ls_number_restraints     0
_refine_ls_hydrogen_treatment     undef
_refine_ls_weighting_scheme     calc
_refine_ls_weighting_details
                      'w=1/[\s^2^(Fo^2^)+(0.0219P)^2^] where P=(Fo^2^+2Fc^2^)/3'
_atom_sites_solution_hydrogens     .
_atom_sites_solution_primary     ?
_atom_sites_solution_secondary     ?
_refine_ls_shift/su_max     0.000
_refine_ls_shift/su_mean     0.000
_refine_diff_density_max     1.846
_refine_diff_density_min     -1.641
_refine_ls_extinction_method     none
_refine_ls_extinction_coef     .
loop_
    _atom_type_symbol
    _atom_type_description
    _atom_type_scat_dispersion_real
    _atom_type_scat_dispersion_imag
    _atom_type_scat_source
    'O' 'O' 0.0106 0.0060
                         'International Tables Vol C Tables 4.2.6.8 and 6.1.1.4'
    'P' 'P' 0.1023 0.0942
                         'International Tables Vol C Tables 4.2.6.8 and 6.1.1.4'
    'Tl' 'Tl' -2.8358 9.6688
                         'International Tables Vol C Tables 4.2.6.8 and 6.1.1.4'
_computing_data_collection
;
APEX-3 (Bruker, 2018)
;
_computing_cell_refinement
;
SAINT (Bruker, 2018)
;
_computing_data_reduction
;
SAINT (Bruker, 2018)
;
_computing_structure_solution     'isomorphous replacement'
_computing_structure_refinement
;
<i>SHELXL2018/3</i> (Sheldrick, 2015)
;
_computing_molecular_graphics
;
ATOMS (Dowty, 2006)
;
_computing_publication_material
;
publCIF (Westrip, 2010)
;
loop_
    _atom_site_type_symbol
    _atom_site_label
    _atom_site_fract_x
    _atom_site_fract_y
    _atom_site_fract_z
    _atom_site_U_iso_or_equiv
    _atom_site_adp_type
    _atom_site_calc_flag
    _atom_site_occupancy
    _atom_site_disorder_assembly
    _atom_site_disorder_group
    Tl Tl1 0.08906(2) 0.14776(5) 0.77279(4) 0.02917(9) Uani d 1 . .
    P P1 0.18222(13) 0.4944(3) 0.3224(2) 0.0183(3) Uani d 1 . .
    O O1 0.2184(4) 0.7447(9) 0.1551(6) 0.0202(9) Uani d 1 . .
    O O2 0.0814(4) 0.3466(9) 0.2180(8) 0.0331(11) Uani d 1 . .
    O O3 0.1858(4) 0.6404(9) 0.5393(7) 0.0316(11) Uani d 1 . .
loop_
    _atom_site_aniso_label
    _atom_site_aniso_U_11
    _atom_site_aniso_U_22
    _atom_site_aniso_U_33
    _atom_site_aniso_U_12
    _atom_site_aniso_U_13
    _atom_site_aniso_U_23
    Tl1 0.02974(15) 0.02897(13) 0.02893(13) -0.00135(13) 0.00402(10) 0.00170(11)
    P1 0.0196(8) 0.0134(6) 0.0227(7) -0.0015(6) 0.0060(6) -0.0018(5)
    O1 0.024(2) 0.0119(15) 0.025(2) -0.0029(16) 0.0039(18) 0.0000(15)
    O2 0.021(2) 0.026(2) 0.052(3) -0.004(2) 0.002(2) -0.005(2)
    O3 0.046(3) 0.025(2) 0.026(2) 0.001(2) 0.011(2) -0.0035(18)
_geom_special_details
;
 All esds (except the esd in the dihedral angle between two l.s. planes)
 are estimated using the full covariance matrix.  The cell esds are taken
 into account individually in the estimation of esds in distances, angles
 and torsion angles; correlations between esds in cell parameters are only
 used when they are defined by crystal symmetry.  An approximate (isotropic)
 treatment of cell esds is used for estimating esds involving l.s. planes.
;
loop_
    _geom_bond_atom_site_label_1
    _geom_bond_atom_site_label_2
    _geom_bond_site_symmetry_2
    _geom_bond_distance
    _geom_bond_publ_flag
    Tl1 O3 2_546 2.867(5) ?
    Tl1 O3 . 2.889(4) ?
    Tl1 O3 1_545 2.935(4) ?
    Tl1 O2 1_556 2.943(5) ?
    Tl1 O2 3_556 2.963(4) ?
    Tl1 O2 3_566 2.997(4) ?
    Tl1 O1 1_546 3.216(4) ?
    P1 O2 . 1.469(5) ?
    P1 O3 . 1.497(5) ?
    P1 O1 . 1.595(4) ?
    P1 O1 2_545 1.606(4) ?
loop_
    _geom_angle_atom_site_label_1
    _geom_angle_atom_site_label_2
    _geom_angle_atom_site_label_3
    _geom_angle_site_symmetry_1
    _geom_angle_site_symmetry_3
    _geom_angle
    _geom_angle_publ_flag
    O3 Tl1 O3 2_546 . 77.73(13) ?
    O3 Tl1 O3 2_546 1_545 77.00(13) ?
    O3 Tl1 O3 . 1_545 93.54(13) ?
    O3 Tl1 O2 2_546 1_556 75.25(13) ?
    O3 Tl1 O2 . 1_556 109.83(12) ?
    O3 Tl1 O2 1_545 1_556 138.47(13) ?
    O3 Tl1 O2 2_546 3_556 128.90(12) ?
    O3 Tl1 O2 . 3_556 148.59(14) ?
    O3 Tl1 O2 1_545 3_556 79.42(13) ?
    O2 Tl1 O2 1_556 3_556 94.78(12) ?
    O3 Tl1 O2 2_546 3_566 129.52(12) ?
    O3 Tl1 O2 . 3_566 79.59(13) ?
    O3 Tl1 O2 1_545 3_566 149.02(14) ?
    O2 Tl1 O2 1_556 3_566 71.11(16) ?
    O2 Tl1 O2 3_556 3_566 90.79(13) ?
    O3 Tl1 O1 2_546 1_546 47.18(11) ?
    O3 Tl1 O1 . 1_546 124.87(13) ?
    O3 Tl1 O1 1_545 1_546 78.11(12) ?
    O2 Tl1 O1 1_556 1_546 60.37(11) ?
    O2 Tl1 O1 3_556 1_546 83.93(12) ?
    O2 Tl1 O1 3_566 1_546 130.42(13) ?
    O3 Tl1 P1 2_546 . 87.23(9) ?
    O3 Tl1 P1 . . 24.76(9) ?
    O3 Tl1 P1 1_545 . 73.32(9) ?
    O2 Tl1 P1 1_556 . 134.59(9) ?
    O2 Tl1 P1 3_556 . 127.54(11) ?
    O2 Tl1 P1 3_566 . 90.46(10) ?
    O1 Tl1 P1 1_546 . 130.72(8) ?
    O3 Tl1 O2 2_546 . 108.64(12) ?
    O3 Tl1 O2 . . 45.47(11) ?
    O3 Tl1 O2 1_545 . 69.49(11) ?
    O2 Tl1 O2 1_556 . 149.54(14) ?
    O2 Tl1 O2 3_556 . 104.32(11) ?
    O2 Tl1 O2 3_566 . 84.93(13) ?
    O1 Tl1 O2 1_546 . 144.09(10) ?
    P1 Tl1 O2 . . 23.87(8) ?
    O2 P1 O3 . . 121.3(3) ?
    O2 P1 O1 . . 105.7(3) ?
    O3 P1 O1 . . 110.3(2) ?
    O2 P1 O1 . 2_545 110.2(2) ?
    O3 P1 O1 . 2_545 104.6(3) ?
    O1 P1 O1 . 2_545 103.41(12) ?
    Tl1 O1 Tl1 1_564 1_554 75.05(8) ?
    P1 O1 Tl1 . 2 129.7(2) ?
    P1 O1 Tl1 2 2 66.97(15) ?
    Tl1 O1 Tl1 1_564 2 79.47(8) ?
    Tl1 O1 Tl1 1_554 2 73.65(7) ?
    P1 O1 Tl1 . 3_566 69.65(16) ?
    P1 O1 Tl1 2 3_566 130.4(2) ?
    Tl1 O1 Tl1 1_564 3_566 68.02(8) ?
    Tl1 O1 Tl1 1_554 3_566 79.10(8) ?
    Tl1 O1 Tl1 2 3_566 141.92(11) ?
    P1 O1 Tl1 . 2_556 61.69(14) ?
    P1 O1 Tl1 2 2_556 68.71(14) ?
    Tl1 O1 Tl1 1_564 2_556 153.65(12) ?
    Tl1 O1 Tl1 1_554 2_556 131.30(10) ?
    Tl1 O1 Tl1 2 2_556 105.89(10) ?
    Tl1 O1 Tl1 3_566 2_556 112.06(10) ?
    P1 O2 Tl1 . 1_554 115.5(3) ?
    P1 O2 Tl1 . 3_556 148.1(3) ?
    Tl1 O2 Tl1 1_554 3_556 85.22(12) ?
    P1 O2 Tl1 . 3_566 103.6(2) ?
    Tl1 O2 Tl1 1_554 3_566 108.89(16) ?
    Tl1 O2 Tl1 3_556 3_566 90.79(13) ?
    P1 O2 Tl1 . . 74.9(2) ?
    Tl1 O2 Tl1 1_554 . 149.54(14) ?
    Tl1 O2 Tl1 3_556 . 75.68(11) ?
    Tl1 O2 Tl1 3_566 . 95.07(13) ?
    P1 O2 Tl1 . 1_564 82.93(19) ?
    Tl1 O2 Tl1 1_554 1_564 66.99(9) ?
    Tl1 O2 Tl1 3_556 1_564 128.67(15) ?
    Tl1 O2 Tl1 3_566 1_564 61.83(8) ?
    Tl1 O2 Tl1 . 1_564 143.17(12) ?
    P1 O3 Tl1 . 2_556 107.8(3) ?
    P1 O3 Tl1 . . 101.3(2) ?
    Tl1 O3 Tl1 2_556 . 103.19(15) ?
    P1 O3 Tl1 . 1_565 142.3(3) ?
    Tl1 O3 Tl1 2_556 1_565 102.06(14) ?
    Tl1 O3 Tl1 . 1_565 93.54(13) ?
    P1 O3 Tl1 . 3_566 72.3(2) ?
    Tl1 O3 Tl1 2_556 3_566 163.77(15) ?
    Tl1 O3 Tl1 . 3_566 92.54(13) ?
    Tl1 O3 Tl1 1_565 3_566 72.64(11) ?
_shelx_space_group_comment
;
The symmetry employed for this shelxl refinement is uniquely defined
by the following loop, which should always be used as a source of
symmetry information in preference to the above space-group names.
They are only intended as comments.
;
_shelx_estimated_absorpt_T_min     ?
_shelx_estimated_absorpt_T_max     ?
_shelx_hkl_file
;
   0   0  -1    9.51    1.57   0
   0   0  -1   14.02    2.59   0
   0   0  -1    6.63    1.56   0
   0   0  -1    -.05    2.18   0
   0   0  -1   12.82    3.58   0
   0   0  -1   -1.33    1.07   0
   0   0   1    8.20    1.68   0
   0   0   1   11.99    2.52   0
   0   0   1   11.07    2.13   0
   0   0   1   12.19    3.72   0
   0   0   1   10.14    2.71   0
   0   0   1   13.53    1.97   0
   0   0  -2 8881.19   30.16   0
   0   0  -2 8036.23   43.42   0
   0   0  -2 8638.72   37.02   0
   0   0  -2 8503.25   55.83   0
   0   0  -2 9000.00   38.92   0
   0   0   2 8785.19   49.77   0
   0   0   2 8658.79   33.32   0
   0   0  -3    2.22    2.38   0
   0   0  -3    9.77    6.75   0
   0   0  -3     .89    3.16   0
   0   0  -3    -.08    6.36   0
   0   0  -3    -.50    3.88   0
   0   0   3    2.24    4.98   0
   0   0  -4 2484.30   28.38   0
   0   0  -4 2460.00   44.98   0
   0   0   4 2473.14   37.48   0
   0   0  -5    3.80    4.66   0
   0   0  -5    7.84    9.19   0
   0   0   5    6.25    7.86   0
   0   0  -6  279.76   13.79   0
   0   0  -6  249.30   24.30   0
   0   0   6  287.18   20.20   0
   0   0  -7    3.84   13.13   0
   0   0   7    3.49   11.41   0
   0   0  -8   38.94   21.23   0
   0   0  -9   -6.17   19.41   0
   0  -1   0     .78    2.72   0
   0  -1   0    5.26    4.44   0
   0  -1   0     .83   10.78   0
   0  -1   0   -1.38    2.99   0
   0   1   0    1.76    2.96   0
   0   1   0   12.44    5.51   0
   0  -1  -1  322.01    9.93   0
   0  -1  -1  341.67   10.63   0
   0  -1   1  316.70   11.81   0
   0  -1   1  303.91    8.13   0
   0   1  -1  321.22   10.29   0
   0   1  -1  324.52    6.81   0
   0   1  -1  346.57   12.66   0
   0   1   1  353.78   11.35   0
   0  -1  -2  655.11   15.46   0
   0  -1  -2  683.41   20.72   0
   0  -1  -2  693.57   15.99   0
   0  -1   2  653.99   17.90   0
   0  -1   2  624.09   10.28   0
   0   1  -2  658.84   16.21   0
   0   1  -2  661.04   18.42   0
   0  -1  -3  540.47   16.00   0
   0  -1  -3  518.98   21.37   0
   0  -1  -3  553.70   16.52   0
   0  -1   3  506.60   18.37   0
   0  -1   3  491.93    9.18   0
   0   1  -3  507.28   16.95   0
   0   1  -3  513.21    8.19   0
   0   1  -3  535.10   19.80   0
   0  -1  -4  596.27   18.52   0
   0  -1  -4  531.68   24.80   0
   0  -1  -4  621.57   19.45   0
   0  -1   4  511.53   20.35   0
   0  -1   4  504.88    8.97   0
   0  -1   4  500.78    8.55   0
   0   1  -4  533.62   19.58   0
   0   1  -4  544.74    9.35   0
   0   1  -4  562.20   23.48   0
   0   1   4  597.27   20.13   0
   0  -1  -5  524.63   20.05   0
   0  -1  -5  465.05   27.33   0
   0  -1  -5  521.69   21.02   0
   0  -1   5  482.48   23.12   0
   0   1  -5  509.13   22.67   0
   0   1  -5  488.16   10.06   0
   0   1  -5  471.98   24.87   0
   0   1   5  479.76   20.04   0
   0  -1  -6  490.13   21.59   0
   0  -1  -6  432.81   30.31   0
   0  -1  -6  425.97   22.06   0
   0  -1   6  443.75   25.27   0
   0   1  -6  465.70   26.58   0
   0   1  -6  453.30   29.26   0
   0   1   6  396.81   20.71   0
   0  -1  -7  162.97   16.41   0
   0  -1  -7  149.06   26.40   0
   0  -1   7  200.42   24.00   0
   0   1  -7  154.94   25.93   0
   0   1   7  185.91   24.21   0
   0  -1  -8  132.37   27.87   0
   0  -1   8  176.52   24.98   0
   0   1  -8  129.52   26.29   0
   0   1   8  155.86   28.44   0
   0  -1  -9    8.50   22.43   0
   0   1  -9   39.44   23.54   0
   0   1   9   36.38   24.00   0
   0  -2   0  340.94   12.42   0
   0  -2   0  355.19   17.24   0
   0  -2   0  347.05   13.83   0
   0   2   0  343.92   12.97   0
   0   2   0  366.55   14.66   0
   0  -2  -1 5131.60   47.32   0
   0  -2  -1 5527.31   51.52   0
   0  -2   1 5298.68   40.70   0
   0  -2   1 4904.97   54.42   0
   0  -2   1 5177.14   43.88   0
   0   2  -1 5546.90   49.32   0
   0   2  -1 5358.85   41.23   0
   0   2   1 6064.37   73.95   0
   0  -2  -2  178.00   11.28   0
   0  -2  -2  203.42   13.05   0
   0  -2   2  179.05   14.84   0
   0  -2   2  181.98    9.57   0
   0   2  -2  188.63   13.00   0
   0   2  -2  182.69   14.36   0
   0   2   2  188.32   14.14   0
   0  -2  -3 2448.00   39.37   0
   0  -2  -3 2533.40   40.96   0
   0  -2   3 2303.81   43.32   0
   0  -2   3 2255.59   25.67   0
   0   2  -3 2396.03   39.82   0
   0   2  -3 2498.93   43.54   0
   0   2   3 2609.42   45.05   0
   0  -2  -4  126.63   13.32   0
   0  -2  -4  132.86   18.93   0
   0  -2  -4  120.01   14.07   0
   0  -2   4  117.25   15.97   0
   0  -2   4  117.35    6.93   0
   0   2  -4  127.97   15.39   0
   0   2  -4  125.27   16.20   0
   0   2   4  134.36   16.77   0
   0  -2  -5  939.28   29.92   0
   0  -2  -5  901.50   40.93   0
   0  -2  -5  997.18   31.82   0
   0  -2   5  871.49   33.66   0
   0   2  -5  895.56   31.59   0
   0   2  -5  887.41   34.19   0
   0   2   5  878.83   29.23   0
   0   2   5  957.00   36.47   0
   0  -2  -6   58.55   13.07   0
   0  -2  -6   70.23   20.12   0
   0  -2  -6   74.68   15.41   0
   0  -2   6   63.88   16.94   0
   0   2  -6   84.77   17.46   0
   0   2  -6   70.06   17.71   0
   0   2   6   63.60   13.88   0
   0   2   6   59.58   19.54   0
   0  -2  -7  133.48   19.85   0
   0  -2  -7  110.40   27.54   0
   0  -2  -7  120.44   19.30   0
   0  -2   7  112.25   22.29   0
   0   2  -7  137.60   22.98   0
   0   2  -7  105.77   22.94   0
   0   2   7  160.43   28.53   0
   0  -2  -8   10.99   13.48   0
   0  -2  -8   29.97   24.22   0
   0  -2   8   24.11   18.67   0
   0   2  -8   21.03   19.63   0
   0   2   8    7.05   20.68   0
   0  -2   9   -2.42   18.98   0
   0   2  -9   33.15   24.24   0
   0   2   9   17.30   26.94   0
   0  -3   0     .06    5.99   0
   0  -3   0     .58    9.05   0
   0  -3   0    2.99    7.35   0
   0   3   0    4.03    6.07   0
   0   3   0    1.92    6.40   0
   0  -3  -1   29.74    8.25   0
   0  -3  -1   30.09    9.23   0
   0  -3   1   26.08    7.69   0
   0  -3   1   18.30   10.89   0
   0  -3   1   33.82    8.68   0
   0   3  -1   27.10    8.74   0
   0   3  -1   27.85    6.93   0
   0   3   1   32.22    7.89   0
   0   3   1   33.34   13.50   0
   0  -3  -2   49.81    9.95   0
   0  -3  -2   65.38   11.92   0
   0   3  -2   49.21   10.72   0
   0   3  -2   27.34   11.46   0
   0   3   2   27.20   16.24   0
   0  -3  -3   42.79   10.52   0
   0  -3  -3   45.79   11.52   0
   0  -3   3   49.27   14.73   0
   0  -3   3   48.56    8.63   0
   0   3  -3   43.46   11.40   0
   0   3  -3   46.01   12.91   0
   0   3   3   39.41   15.11   0
   0  -3  -4   22.13   10.55   0
   0  -3  -4   26.40   12.06   0
   0  -3   4   12.10   13.31   0
   0  -3   4   18.69    6.60   0
   0   3  -4   23.46   11.35   0
   0   3  -4   16.41   12.08   0
   0   3   4    6.48   13.41   0
   0  -3  -5  225.73   21.09   0
   0  -3  -5  195.31   22.12   0
   0  -3   5  206.89   25.82   0
   0   3  -5  206.26   23.97   0
   0   3  -5  183.22   22.35   0
   0   3   5  217.34   25.75   0
   0  -3  -6   55.23   16.29   0
   0  -3  -6   61.30   17.56   0
   0  -3   6   30.75   18.08   0
   0   3  -6   45.02   16.15   0
   0   3  -6   65.86   19.20   0
   0   3   6   55.24   21.00   0
   0  -3  -7  234.94   27.10   0
   0  -3  -7  224.03   29.43   0
   0  -3   7  198.79   28.88   0
   0   3  -7  173.68   25.99   0
   0   3  -7  176.15   27.42   0
   0   3   7  180.61   30.20   0
   0  -3  -8   20.04   16.28   0
   0  -3   8   27.09   22.31   0
   0   3  -8   22.64   20.30   0
   0   3   8   -1.43   23.93   0
   0  -4   0  678.75   26.68   0
   0  -4   0  607.73   36.21   0
   0  -4   0  620.04   27.56   0
   0   4   0  692.35   27.41   0
   0   4   0  616.61   21.62   0
   0  -4  -1  441.10   23.94   0
   0  -4  -1  339.94   23.56   0
   0  -4   1  380.15   21.09   0
   0  -4   1  361.45   29.93   0
   0  -4   1  364.72   22.01   0
   0   4  -1  402.78   24.51   0
   0   4  -1  393.81   29.27   0
   0   4   1  379.12   21.31   0
   0   4   1  388.52   23.41   0
   0  -4  -2  512.11   26.43   0
   0  -4  -2  556.91   29.29   0
   0  -4   2  452.33   30.37   0
   0  -4   2  490.89   23.62   0
   0   4  -2  507.89   28.49   0
   0   4  -2  533.60   31.12   0
   0   4   2  511.76   22.47   0
   0   4   2  573.46   38.45   0
   0  -4  -3  232.27   22.25   0
   0  -4  -3  257.55   24.54   0
   0  -4   3  231.67   28.02   0
   0  -4   3  221.37   17.17   0
   0   4  -3  239.77   24.44   0
   0   4  -3  247.22   24.90   0
   0   4   3  194.07   34.65   0
   0  -4  -4  517.44   30.00   0
   0  -4  -4  553.75   33.37   0
   0  -4   4  475.96   35.18   0
   0   4  -4  509.06   32.57   0
   0   4  -4  488.42   30.28   0
   0   4   4  466.45   44.06   0
   0  -4  -5   93.25   19.36   0
   0  -4  -5   95.91   22.21   0
   0  -4   5   87.16   21.91   0
   0   4  -5  100.09   21.42   0
   0   4  -5  106.77   20.94   0
   0   4   5  101.79   30.78   0
   0  -4  -6  263.34   28.65   0
   0  -4  -6  217.83   29.36   0
   0  -4   6  218.99   32.82   0
   0   4  -6  259.64   32.72   0
   0   4  -6  238.13   29.76   0
   0   4   6  220.13   38.19   0
   0  -4  -7   16.73   18.06   0
   0  -4  -7   16.63   20.38   0
   0  -4   7   12.61   21.95   0
   0   4  -7   29.71   20.13   0
   0   4  -7   22.43   19.67   0
   0  -5   0   12.30   13.33   0
   0  -5   0    7.34   21.26   0
   0  -5   0  -13.20   13.07   0
   0   5   0   18.35   13.25   0
   0  -5  -1    7.40   14.41   0
   0  -5  -1    2.11   15.05   0
   0  -5   1   20.99   20.64   0
   0  -5   1    3.37   13.12   0
   0   5  -1  -13.26   12.80   0
   0   5  -1   -5.09   18.59   0
   0   5   1   10.81   12.26   0
   0  -5  -2   27.03   16.27   0
   0  -5  -2   20.39   16.95   0
   0  -5   2    9.64   21.05   0
   0  -5   2   21.79   13.96   0
   0   5  -2   19.36   16.37   0
   0   5  -2   -1.34   16.76   0
   0  -5  -3   38.11   17.36   0
   0  -5  -3   27.93   18.63   0
   0  -5   3   56.04   24.98   0
   0   5  -3   24.09   17.99   0
   0   5  -3   36.03   17.47   0
   0  -5  -4   56.52   20.70   0
   0  -5  -4   69.09   23.19   0
   0  -5   4   -5.21   17.84   0
   0   5  -4   30.99   19.91   0
   0   5  -4   63.10   20.29   0
   0  -5  -5    7.80   16.09   0
   0  -5  -5    7.19   19.05   0
   0  -5   5    1.04   20.89   0
   0   5  -5   12.34   19.59   0
   0  -6   0  246.09   30.75   0
   0   6   0  220.35   28.58   0
   0  -6  -1  107.74   25.91   0
   0  -6  -1  109.17   25.65   0
   0  -6   1  105.60   32.32   0
   0  -6   1  112.44   23.69   0
   0   6  -1   90.99   24.10   0
   0  -6  -2  168.23   28.88   0
   0  -6  -2  212.77   32.65   0
   0  -6   2   81.38   28.60   0
   0  -6   2  160.37   24.54   0
   0   6  -2  162.10   28.94   0
   0  -6  -3   81.49   25.24   0
   0  -6  -3   82.63   27.36   0
   0  -6   3   34.24   27.24   0
   0   6  -3   53.77   22.98   0
   1   0  -9   98.17   27.22   0
  -1   0   8    4.89   14.77   0
   1   0  -8    3.08   15.84   0
  -1   0   7   81.30   17.05   0
   1   0  -7   87.65   20.40   0
  -1   0   6   14.91   10.55   0
   1   0  -6   -3.67    4.81   0
   1   0  -6    5.91   12.07   0
  -1   0   5   20.56    9.49   0
   1   0  -5   11.51    4.77   0
   1   0  -5   15.54   10.45   0
  -1   0   4    4.67    6.60   0
   1   0  -4    1.15    3.50   0
   1   0  -4   -4.16    6.55   0
  -1   0   3    9.91    3.45   0
  -1   0   3    8.18    6.22   0
   1   0  -3    3.52    3.00   0
   1   0  -3    3.31    6.24   0
  -1   0   1  386.38    6.64   0
  -1   0   1  361.07    5.51   0
  -1   0   1  383.11    5.93   0
  -1   0   1  375.96    9.30   0
  -1   0   1  378.93   10.61   0
  -1   0   1  389.16    9.28   0
   1   0  -1  426.54    7.54   0
   1   0  -1  352.48    4.95   0
   1   0  -1  359.40    5.73   0
   1   0  -1  207.78    7.25   0
  -1   0   0    -.79     .79   0
  -1   0   0    4.23    4.68   0
   1   0   0    1.59    2.81   0
   1   0   0    -.73     .85   0
  -1   0  -1 1086.05   18.41   0
  -1   0  -1 1209.43   15.61   0
  -1   0  -1 1063.27   14.98   0
  -1   0  -1 1186.26   11.85   0
  -1   0  -1     .41     .89   0
   1   0   1 1108.22   17.54   0
   1   0   1 1250.63   16.73   0
   1   0   1 1058.04   18.08   0
   1   0   1 1144.43   10.92   0
   1   0   1 1176.85    9.29   0
  -1   0  -2    4.54    2.60   0
   1   0   2   -1.67    2.37   0
  -1   0  -3 2904.80   23.33   0
  -1   0  -3 2772.43   41.28   0
  -1   0  -3 2931.34   30.13   0
  -1   0  -3 2829.72   40.73   0
  -1   0  -3 2960.12   24.11   0
   1   0   3 2978.59   32.66   0
   1   0   3 2638.43   21.77   0
  -1   0  -4    4.86    2.87   0
  -1   0  -4   -6.31    7.90   0
  -1   0  -4    1.38    4.20   0
  -1   0  -4   -1.05    7.74   0
   1   0   4    6.52    5.34   0
  -1   0  -5 2766.57   36.17   0
  -1   0  -5 2540.97   52.18   0
   1   0   5 2647.37   41.36   0
  -1   0  -6    3.28    5.88   0
  -1   0  -6   -5.67   10.19   0
   1   0   6    8.17    8.83   0
  -1   0  -7  857.16   40.96   0
   1   0   7  918.21   32.09   0
  -1   0  -8   22.62   19.31   0
  -1   0  -9  296.66   40.98   0
   1   0   9  213.54   33.18   0
  -1  -1   9  113.58   35.29   0
  -1   1   9   93.87   27.22   0
   1  -1  -9   81.06   28.43   0
   1   1  -9   78.68   25.55   0
  -1  -1   8  143.20   24.28   0
   1  -1  -8  182.36   31.97   0
   1   1  -8  140.01   27.81   0
  -1  -1   7  411.71   28.58   0
  -1   1   7  438.06   25.65   0
   1  -1  -7  448.36   21.51   0
   1  -1  -7  416.29   34.13   0
   1   1  -7  420.62   33.03   0
  -1  -1   6  469.98   26.95   0
  -1   1   6  471.23   23.98   0
   1  -1  -6  463.57   20.51   0
   1  -1  -6  458.53   29.55   0
   1   1  -6  462.18   23.89   0
   1   1  -6  393.58   27.25   0
  -1  -1   5 1080.78   32.57   0
  -1   1   5 1168.80   32.18   0
   1  -1  -5 1251.19   28.08   0
   1  -1  -5 1227.67   39.86   0
   1  -1  -5 1235.41   31.54   0
   1   1  -5 1190.23   29.65   0
   1   1  -5 1127.90   36.41   0
  -1  -1   4  555.26   22.50   0
  -1   1   4  610.85   22.91   0
   1  -1  -4  578.67   17.79   0
   1  -1  -4  563.60   24.96   0
   1  -1  -4  628.34   20.67   0
   1   1  -4  552.98   18.88   0
   1   1  -4  558.19   23.44   0
  -1  -1   3 2038.71   28.76   0
  -1  -1   3 1809.20   33.11   0
   1  -1  -3 1938.36   28.12   0
   1  -1  -3 2023.12   37.79   0
   1  -1  -3 2095.34   31.55   0
   1   1  -3 1962.10   29.16   0
   1   1  -3 1997.36   36.85   0
  -1  -1   2 1190.62   19.83   0
  -1  -1   2 1135.07   23.23   0
   1  -1  -2 1203.77   20.09   0
   1  -1  -2 1252.84   25.06   0
   1  -1  -2 1307.55   22.32   0
   1   1  -2 1214.37   20.54   0
   1   1  -2 1217.48   25.87   0
  -1  -1   1 3652.09   29.73   0
  -1  -1   1 3560.35   19.32   0
  -1  -1   1 3283.43   32.77   0
  -1  -1   1 3669.20   29.87   0
   1  -1  -1 3658.18   30.51   0
   1  -1  -1 3789.72   36.22   0
   1  -1  -1 3750.39   32.32   0
   1   1  -1 3606.23   30.36   0
   1   1  -1 3458.77   19.15   0
   1   1  -1 3820.56   41.83   0
   1   1  -1 3540.85   31.60   0
  -1  -1   0 1116.50   14.47   0
  -1  -1   0 1077.18   14.61   0
  -1  -1   0 1139.51   16.86   0
  -1  -1   0 1131.59   17.16   0
  -1   1   0 1110.78   14.51   0
  -1   1   0 1132.53    9.35   0
   1  -1   0 1071.73   13.90   0
   1  -1   0 1084.01   15.47   0
   1  -1   0 1178.36   20.88   0
   1  -1   0 1226.38   17.18   0
   1  -1   0 1098.69   15.45   0
   1   1   0 1121.60   26.39   0
  -1  -1  -1 2217.47   15.58   0
  -1  -1  -1 2096.90   24.02   0
  -1  -1  -1 2215.22   24.92   0
  -1   1  -1 2192.85   25.09   0
  -1   1  -1 2226.84   23.74   0
  -1   1  -1 2042.07   17.88   0
   1  -1   1 2089.20   27.04   0
   1  -1   1 2088.87   17.60   0
   1   1   1 2191.46   20.29   0
   1   1   1 2210.58   31.17   0
  -1  -1  -2 1106.14   20.38   0
  -1  -1  -2 1093.23   26.53   0
  -1  -1  -2 1167.42   20.29   0
  -1   1  -2 1102.29   21.68   0
  -1   1  -2 1034.38   20.89   0
   1  -1   2 1060.64   21.92   0
   1  -1   2 1044.93    9.89   0
   1   1   2 1114.73   24.14   0
  -1  -1  -3 1116.77   23.16   0
  -1  -1  -3 1137.63   30.26   0
  -1  -1  -3 1246.64   23.02   0
  -1   1  -3 1167.04   25.59   0
  -1   1  -3 1207.64   19.59   0
  -1   1  -3 1219.44   27.41   0
   1  -1   3 1197.13   26.00   0
   1   1   3 1234.27   22.10   0
   1   1   3 1164.11   27.79   0
  -1  -1  -4  485.63   17.89   0
  -1  -1  -4  470.00   24.21   0
  -1  -1  -4  524.72   17.52   0
  -1   1  -4  472.06   20.11   0
  -1   1  -4  496.61   12.47   0
  -1   1  -4  499.35   22.23   0
   1  -1   4  481.95   19.81   0
   1   1   4  455.32   15.84   0
  -1  -1  -5   73.70   11.24   0
  -1  -1  -5   45.59   13.44   0
  -1  -1  -5   58.90    9.86   0
  -1   1  -5   58.37   13.01   0
  -1   1  -5   62.27    6.64   0
  -1   1  -5   56.80   13.62   0
   1  -1   5   52.28   11.93   0
   1   1   5   54.61    9.17   0
  -1  -1  -6   52.08   11.35   0
  -1  -1  -6   28.00   14.65   0
  -1  -1  -6   34.20   10.14   0
  -1   1  -6   43.48   15.02   0
  -1   1  -6   34.62   14.39   0
   1  -1   6   36.35   12.50   0
   1   1   6   27.38    9.32   0
   1   1   6   44.40   15.65   0
  -1  -1  -7    7.31    8.86   0
  -1  -1  -7    7.40   17.22   0
  -1   1  -7    3.31   15.67   0
   1  -1   7    7.90   13.08   0
   1   1   7    8.84   15.79   0
  -1  -1  -8  -12.17   19.47   0
  -1   1  -8   16.27   18.14   0
   1  -1   8    -.86   14.83   0
   1   1   8    5.05   18.16   0
  -1  -1  -9   37.78   24.61   0
  -1   1  -9   29.11   22.97   0
   1   1   9   43.47   26.87   0
  -1  -2   9   16.62   21.96   0
  -1   2   9   41.77   26.51   0
   1  -2  -9    7.10   24.66   0
   1   2  -9    2.87   19.90   0
  -1  -2   8   73.08   23.26   0
  -1   2   8  116.86   28.85   0
   1  -2  -8   99.69   18.36   0
   1  -2  -8  106.35   30.93   0
   1   2  -8  101.30   25.94   0
  -1  -2   7   62.04   19.17   0
  -1   2   7   66.98   22.45   0
   1  -2  -7   75.73   15.85   0
   1  -2  -7   93.69   25.37   0
   1  -2  -7   79.54   17.29   0
   1   2  -7   58.46   16.12   0
   1   2  -7   35.12   19.16   0
  -1  -2   6   79.26   18.61   0
  -1   2   6   59.36   13.75   0
  -1   2   6   57.58   17.94   0
   1  -2  -6   84.83   14.77   0
   1  -2  -6   62.69   21.63   0
   1  -2  -6   92.86   17.34   0
   1   2  -6   89.08   16.48   0
   1   2  -6   92.20   20.05   0
  -1  -2   5   46.38   14.33   0
  -1   2   5   34.71   12.75   0
  -1   2   5   40.49   14.24   0
   1  -2  -5   57.17   11.95   0
   1  -2  -5   52.34   15.92   0
   1  -2  -5   54.19   12.65   0
   1   2  -5   47.56   12.15   0
   1   2  -5   40.59   13.77   0
  -1  -2   4    8.52   10.23   0
  -1  -2   4    3.67    4.65   0
  -1   2   4   -3.73    8.10   0
   1  -2  -4    6.72    6.61   0
   1  -2  -4   10.45   12.08   0
   1  -2  -4    9.51    8.64   0
   1   2  -4    8.19    7.87   0
   1   2  -4     .70    9.51   0
  -1  -2   3   32.24   10.40   0
  -1  -2   3   26.78    5.95   0
  -1   2   3    5.75    7.35   0
   1  -2  -3    8.60    6.53   0
   1  -2  -3   12.60   10.00   0
   1  -2  -3   12.87    7.27   0
   1   2  -3   19.77    7.33   0
   1   2  -3   27.43   10.56   0
  -1  -2   2  113.03    6.96   0
  -1  -2   2  115.38   13.09   0
  -1  -2   2  111.94    9.32   0
  -1   2   2  120.73   11.74   0
   1  -2  -2  116.87   10.23   0
   1  -2  -2  121.45   11.24   0
   1   2  -2  124.08   11.71   0
   1   2  -2  130.48   15.11   0
  -1  -2   1   63.00    6.56   0
  -1  -2   1   76.21   11.17   0
  -1  -2   1   60.66    7.86   0
  -1   2   1   58.85    7.15   0
  -1   2   1   74.83   13.48   0
   1  -2  -1   68.65    8.54   0
   1  -2  -1   71.45    8.51   0
   1   2  -1   76.85    9.23   0
   1   2  -1   77.58    9.27   0
  -1  -2   0 1514.94   24.03   0
  -1  -2   0 1622.25   30.95   0
  -1  -2   0 1451.21   26.06   0
  -1   2   0 1543.72   24.00   0
  -1   2   0 1504.17   19.00   0
   1  -2   0 1580.98   25.39   0
   1  -2   0 1586.53   33.28   0
   1  -2   0 1533.68   25.73   0
   1   2   0 1593.96   33.98   0
  -1  -2  -1  357.52   14.15   0
  -1  -2  -1  408.32   18.65   0
  -1  -2  -1  339.66   14.61   0
  -1   2  -1  347.25   14.64   0
  -1   2  -1  378.74   16.46   0
   1  -2   1  323.96   17.23   0
   1  -2   1  320.65   11.89   0
   1   2   1  383.30   25.45   0
  -1  -2  -2 1583.59   30.01   0
  -1  -2  -2 1640.50   31.22   0
  -1   2  -2 1561.74   30.22   0
  -1   2  -2 1637.30   30.37   0
   1  -2   2 1534.02   33.57   0
   1  -2   2 1490.82   21.47   0
   1   2   2 1649.56   37.99   0
  -1  -2  -3  393.78   17.90   0
  -1  -2  -3  415.97   18.46   0
  -1   2  -3  404.14   19.09   0
  -1   2  -3  435.76   19.37   0
   1  -2   3  375.58   19.34   0
   1  -2   3  377.17   10.50   0
   1   2   3  435.34   22.19   0
  -1  -2  -4 1830.75   38.16   0
  -1  -2  -4 1815.02   50.50   0
  -1  -2  -4 1973.38   39.28   0
  -1   2  -4 1744.16   39.12   0
  -1   2  -4 1840.27   25.57   0
  -1   2  -4 1800.28   39.96   0
   1  -2   4 1705.68   40.65   0
   1  -2   4 1684.04   16.48   0
   1   2   4 1973.19   46.52   0
  -1  -2  -5  147.07   16.40   0
  -1  -2  -5  122.09   22.81   0
  -1  -2  -5  149.09   17.19   0
  -1   2  -5  122.52   16.82   0
  -1   2  -5  143.97   18.79   0
   1  -2   5  118.11   17.22   0
   1   2   5  137.77   13.30   0
   1   2   5  129.11   20.62   0
  -1  -2  -6  837.74   32.34   0
  -1  -2  -6  814.54   44.36   0
  -1  -2  -6  825.53   32.24   0
  -1   2  -6  752.26   35.41   0
  -1   2  -6  788.07   36.18   0
   1  -2   6  806.97   35.14   0
   1   2   6  802.51   38.79   0
  -1  -2  -7    4.34   12.58   0
  -1  -2  -7   35.71   22.02   0
  -1   2  -7   16.46   16.41   0
  -1   2  -7    9.21   15.27   0
   1  -2   7   16.81   15.78   0
   1   2   7   12.06   20.23   0
  -1  -2  -8  268.76   26.41   0
  -1  -2  -8  308.76   43.58   0
  -1   2  -8  294.14   33.35   0
   1  -2   8  267.31   31.47   0
   1   2   8  319.61   40.18   0
  -1  -3   8   72.54   25.33   0
  -1   3   8   88.95   28.88   0
   1  -3  -8   80.15   20.69   0
   1   3  -8   61.66   24.01   0
  -1  -3   7   41.78   21.21   0
  -1   3   7   46.32   22.43   0
   1  -3  -7   41.95   16.88   0
   1  -3  -7   32.52   17.76   0
   1   3  -7   30.21   17.24   0
   1   3  -7   59.25   20.43   0
  -1  -3   6  435.20   33.73   0
  -1   3   6  552.80   36.43   0
   1  -3  -6  551.65   31.22   0
   1  -3  -6  523.76   32.57   0
   1   3  -6  483.00   32.12   0
   1   3  -6  525.78   34.61   0
  -1  -3   5   80.37   18.48   0
  -1   3   5  122.37   20.89   0
   1  -3  -5  148.05   19.58   0
   1  -3  -5  155.89   21.17   0
   1   3  -5  152.72   20.87   0
   1   3  -5  140.87   22.21   0
  -1  -3   4 1199.61   41.08   0
  -1  -3   4 1259.49   26.22   0
  -1   3   4 1463.74   44.46   0
   1  -3  -4 1479.88   39.29   0
   1  -3  -4 1487.64   41.39   0
   1   3  -4 1363.52   39.05   0
   1   3  -4 1432.36   43.24   0
  -1  -3   3  228.42   22.10   0
  -1  -3   3  230.51   14.19   0
  -1   3   3  246.06   22.69   0
   1  -3  -3  259.61   18.21   0
   1  -3  -3  269.23   19.75   0
   1   3  -3  242.38   19.40   0
   1   3  -3  252.30   22.09   0
  -1  -3   2 2601.94   34.61   0
  -1  -3   2 2314.57   49.40   0
  -1  -3   2 2753.70   41.30   0
  -1   3   2 2707.15   34.37   0
  -1   3   2 2730.97   60.43   0
   1  -3  -2 2687.16   45.70   0
   1  -3  -2 2835.43   48.90   0
   1   3  -2 2749.89   46.55   0
   1   3  -2 2785.88   55.42   0
  -1  -3   1  306.41   14.61   0
  -1  -3   1  264.73   19.33   0
  -1  -3   1  328.48   17.64   0
  -1   3   1  308.59   14.80   0
  -1   3   1  307.16   18.86   0
   1  -3  -1  303.33   16.67   0
   1  -3  -1  346.21   18.54   0
   1   3  -1  309.46   17.44   0
   1   3  -1  293.36   15.91   0
  -1  -3   0 1869.50   33.74   0
  -1  -3   0 1806.27   43.12   0
  -1  -3   0 1836.37   36.80   0
  -1   3   0 1869.12   33.49   0
  -1   3   0 1699.42   24.53   0
   1  -3   0 1839.39   34.32   0
   1  -3   0 1695.22   42.99   0
   1  -3   0 1816.53   35.36   0
   1   3   0 1848.74   34.62   0
   1   3   0 1784.41   37.52   0
  -1  -3  -1   92.37   12.59   0
  -1  -3  -1  103.09   18.19   0
  -1  -3  -1   83.31   12.96   0
  -1   3  -1   86.21   12.11   0
  -1   3  -1   84.12   14.01   0
   1  -3   1   91.18   11.39   0
   1  -3   1   91.19   15.85   0
   1  -3   1   78.72   10.47   0
   1   3   1  105.96   21.07   0
  -1  -3  -2  504.20   21.97   0
  -1  -3  -2  519.01   23.43   0
  -1   3  -2  516.84   23.05   0
  -1   3  -2  544.42   23.52   0
   1  -3   2  513.20   26.86   0
   1  -3   2  520.68   18.27   0
   1   3   2  517.82   35.94   0
  -1  -3  -3   53.85   11.71   0
  -1  -3  -3   48.87   11.57   0
  -1   3  -3   60.88   12.84   0
  -1   3  -3   64.28   13.36   0
   1  -3   3   57.20   14.55   0
   1  -3   3   62.34    8.73   0
   1   3   3   49.42   17.73   0
  -1  -3  -4   68.98   14.10   0
  -1  -3  -4   61.88   14.16   0
  -1   3  -4   47.02   12.98   0
  -1   3  -4   59.61   14.36   0
   1  -3   4   41.02   15.12   0
   1   3   4   70.18   18.00   0
  -1  -3  -5   20.33   12.12   0
  -1  -3  -5   14.05   12.86   0
  -1   3  -5    5.71   12.93   0
  -1   3  -5   16.84   12.58   0
   1  -3   5    5.84   13.87   0
   1   3   5   23.20   16.38   0
  -1  -3  -6    6.95   12.97   0
  -1  -3  -6    -.98   14.13   0
  -1   3  -6   -3.04   13.78   0
  -1   3  -6    6.72   14.23   0
   1  -3   6    9.41   16.55   0
   1   3   6    3.34   17.75   0
  -1  -3  -7    7.75   14.74   0
  -1  -3  -7   17.38   16.18   0
  -1   3  -7    7.90   18.68   0
  -1   3  -7   -8.65   15.59   0
   1  -3   7    1.02   17.84   0
   1   3   7   36.92   24.30   0
  -1  -3  -8   13.09   16.93   0
  -1   3  -8   12.65   18.23   0
   1  -3   8  -14.54   18.72   0
   1   3   8   12.95   23.43   0
  -1  -4   7   51.99   24.38   0
   1  -4  -7   74.98   21.39   0
   1  -4  -7   84.79   25.85   0
   1   4  -7   55.75   21.99   0
   1   4  -7   70.61   23.95   0
  -1  -4   6   36.93   22.81   0
   1  -4  -6   46.11   18.35   0
   1  -4  -6   29.81   19.05   0
   1   4  -6    7.21   17.82   0
   1   4  -6   47.86   19.80   0
  -1  -4   5   24.39   18.71   0
   1  -4  -5   66.66   17.65   0
   1  -4  -5   67.96   20.86   0
   1   4  -5   63.74   18.87   0
   1   4  -5   61.38   19.02   0
  -1  -4   4   18.51   16.64   0
   1  -4  -4   11.41   12.14   0
   1  -4  -4   24.32   15.02   0
   1   4  -4   12.26   14.16   0
   1   4  -4    5.66   14.68   0
  -1  -4   3    3.42   15.73   0
  -1  -4   3    7.52    9.31   0
   1  -4  -3    8.80   11.40   0
   1  -4  -3    4.74   12.42   0
   1   4  -3   12.14   12.81   0
   1   4  -3    1.69   14.18   0
  -1  -4   2   34.43   17.18   0
  -1  -4   2   21.73   10.85   0
  -1   4   2   28.39    9.67   0
   1  -4  -2   11.85   11.14   0
   1  -4  -2   23.91   11.97   0
   1   4  -2   26.08   12.54   0
   1   4  -2   18.08   16.17   0
  -1  -4   1  368.12   20.80   0
  -1  -4   1  361.51   29.60   0
  -1  -4   1  424.95   23.72   0
  -1   4   1  375.12   20.82   0
   1  -4  -1  370.59   22.77   0
   1  -4  -1  361.46   24.00   0
   1   4  -1  425.34   24.95   0
   1   4  -1  352.78   19.48   0
  -1  -4   0  149.26   17.25   0
  -1  -4   0  108.06   21.39   0
  -1  -4   0  117.25   16.10   0
  -1   4   0  165.67   18.11   0
   1  -4   0  150.57   16.87   0
   1  -4   0  153.55   24.91   0
   1  -4   0  119.24   16.30   0
   1   4   0  119.54   15.45   0
   1   4   0  138.97   16.63   0
  -1  -4  -1  757.89   29.27   0
  -1  -4  -1  672.06   30.14   0
  -1   4  -1  795.12   30.88   0
  -1   4  -1  728.16   32.82   0
   1  -4   1  673.36   35.26   0
   1  -4   1  745.16   28.07   0
   1   4   1  758.89   28.12   0
   1   4   1  763.68   35.09   0
  -1  -4  -2  205.45   20.25   0
  -1  -4  -2  186.82   21.70   0
  -1   4  -2  198.92   21.35   0
  -1   4  -2  175.64   20.87   0
   1  -4   2  189.37   23.43   0
   1  -4   2  198.42   16.80   0
   1   4   2  182.89   17.82   0
   1   4   2  229.77   32.58   0
  -1  -4  -3  536.37   29.03   0
  -1  -4  -3  497.98   30.42   0
  -1   4  -3  580.00   31.95   0
  -1   4  -3  545.76   28.55   0
   1  -4   3  477.08   33.91   0
   1  -4   3  481.44   22.04   0
   1   4   3  520.58   49.05   0
  -1  -4  -4  188.05   24.16   0
  -1  -4  -4  216.12   25.90   0
  -1   4  -4  154.40   22.33   0
  -1   4  -4  186.75   22.69   0
   1  -4   4  141.55   24.55   0
   1   4   4  200.75   35.14   0
  -1  -4  -5  284.01   27.62   0
  -1  -4  -5  281.37   29.38   0
  -1   4  -5  233.44   28.98   0
  -1   4  -5  245.00   25.95   0
   1  -4   5  190.26   28.61   0
   1   4   5  287.10   41.06   0
  -1  -4  -6   94.44   21.81   0
  -1  -4  -6   68.72   22.64   0
  -1   4  -6  100.43   23.77   0
  -1   4  -6   93.93   21.33   0
   1  -4   6   59.26   23.93   0
   1   4   6   79.76   31.58   0
  -1  -4  -7   83.94   23.43   0
  -1  -4  -7   83.31   24.23   0
  -1   4  -7   62.95   24.51   0
  -1   4  -7   50.99   21.61   0
   1  -4   7   62.39   26.66   0
   1   4   7  137.33   39.04   0
  -1  -5   6  -11.42   20.30   0
   1  -5  -6   14.04   21.09   0
   1   5  -6   -6.90   19.75   0
   1   5  -6   -6.43   17.91   0
  -1  -5   5  181.39   34.38   0
   1  -5  -5  274.97   33.19   0
   1  -5  -5  254.49   34.04   0
   1   5  -5  240.48   32.37   0
   1   5  -5  271.23   32.62   0
  -1  -5   4    9.38   22.18   0
   1  -5  -4   24.74   17.60   0
   1  -5  -4   12.23   18.51   0
   1   5  -4    1.76   18.23   0
   1   5  -4     .76   17.04   0
  -1  -5   3  430.37   39.54   0
  -1  -5   3  421.92   27.10   0
   1  -5  -3  460.73   33.08   0
   1  -5  -3  473.48   36.00   0
   1   5  -3  472.61   36.28   0
   1   5  -3  440.86   36.07   0
  -1  -5   2   41.13   22.63   0
  -1  -5   2   50.14   16.02   0
   1  -5  -2   51.38   17.60   0
   1  -5  -2   58.05   19.34   0
   1   5  -2   56.93   18.62   0
   1   5  -2   31.71   20.63   0
  -1  -5   1  518.69   28.93   0
  -1  -5   1  501.31   41.47   0
  -1  -5   1  570.49   31.74   0
  -1   5   1  524.19   29.21   0
   1  -5  -1  604.50   33.25   0
   1  -5  -1  541.83   33.38   0
   1   5  -1  559.53   33.89   0
   1   5  -1  537.73   40.34   0
  -1  -5   0    9.08   13.20   0
  -1  -5   0   -5.73   19.47   0
  -1  -5   0    9.64   15.17   0
  -1   5   0   17.19   13.76   0
   1  -5   0   10.78   14.23   0
   1  -5   0   13.45   14.53   0
   1   5   0   20.69   13.88   0
  -1  -5  -1  255.30   26.26   0
  -1  -5  -1  252.94   27.65   0
  -1   5  -1  249.77   27.37   0
  -1   5  -1  200.92   26.24   0
   1  -5   1  180.07   30.42   0
   1  -5   1  224.88   23.18   0
   1   5   1  197.74   23.39   0
  -1  -5  -2   16.33   15.35   0
  -1  -5  -2    2.53   16.51   0
  -1   5  -2     .49   14.68   0
   1  -5   2   23.02   18.85   0
   1  -5   2    8.00   12.46   0
  -1  -5  -3   90.34   21.43   0
  -1  -5  -3  105.67   23.73   0
  -1   5  -3   98.25   21.93   0
   1  -5   3   97.90   26.74   0
  -1  -5  -4    -.22   15.88   0
  -1  -5  -4   -3.37   18.20   0
  -1   5  -4   -6.01   17.08   0
   1  -5   4    5.45   22.97   0
  -1  -5  -5   23.76   17.93   0
  -1  -5  -5   17.83   19.86   0
  -1   5  -5  -11.61   18.63   0
   1  -5   5   25.85   23.43   0
  -1  -6   3    1.62   24.28   0
   1  -6  -3   13.64   20.10   0
   1  -6  -3   13.65   21.34   0
   1   6  -3  -11.74   20.69   0
  -1  -6   2   12.18   24.13   0
  -1  -6   2    2.64   16.07   0
   1  -6  -2   18.97   20.14   0
   1  -6  -2   35.76   22.05   0
   1   6  -2    2.57   19.56   0
  -1  -6   1   22.67   25.22   0
  -1  -6   1    2.84   16.67   0
   1  -6  -1   19.33   20.08   0
   1   6  -1    8.67   18.81   0
  -1  -6   0   40.32   19.68   0
  -1  -6   0   45.42   21.17   0
  -1   6   0   57.01   21.00   0
   1  -6   0   56.32   21.32   0
   1   6   0   27.15   19.01   0
  -1  -6  -1   38.48   20.19   0
  -1  -6  -1   23.94   20.00   0
  -1   6  -1   20.31   19.17   0
   1  -6   1   32.62   19.47   0
  -1  -6  -2   53.42   22.13   0
  -1  -6  -2   47.11   23.84   0
  -1   6  -2   43.83   20.77   0
   1  -6   2   18.46   23.41   0
  -1  -6  -3   53.79   23.96   0
  -1  -6  -3   36.13   23.97   0
  -1   6  -3   35.54   21.91   0
   1  -6   3   32.70   28.01   0
   2   0  -9   13.50   21.78   0
  -2   0   8  477.90   33.31   0
   2   0  -8  451.98   38.50   0
  -2   0   7    4.44   13.08   0
   2   0  -7   13.34   16.34   0
  -2   0   6 1700.76   44.14   0
   2   0  -6 1734.23   27.77   0
   2   0  -6 1598.88   48.24   0
  -2   0   5   -3.41    4.68   0
  -2   0   5    1.00    8.68   0
   2   0  -5   -1.39    3.90   0
   2   0  -5     .90   10.08   0
  -2   0   4 3702.60   33.32   0
  -2   0   4 3510.13   51.64   0
   2   0  -4 3663.24   32.27   0
   2   0  -4 3724.83   55.91   0
  -2   0   3    2.59    3.31   0
  -2   0   3    5.17    7.25   0
   2   0  -3   -4.76    2.98   0
   2   0  -3    4.89    6.92   0
  -2   0   2 3417.33   25.27   0
  -2   0   2 3538.06   42.84   0
   2   0  -2 3602.02   27.68   0
   2   0  -2 3096.06   17.91   0
   2   0  -2 3417.62   37.38   0
  -2   0   1    6.96    4.78   0
   2   0  -1    3.36    4.92   0
   2   0  -1    5.49    4.11   0
   2   0  -1    -.32    3.09   0
  -2   0   0  402.33   14.40   0
  -2   0   0  402.07   17.38   0
   2   0   0  386.53   14.98   0
   2   0   0  131.30   12.79   0
  -2   0  -1    8.69    6.81   0
  -2   0  -1    7.44    6.10   0
  -2   0  -1    1.65    4.19   0
  -2   0  -1    6.54    2.92   0
   2   0   1    4.45    2.66   0
   2   0   1     .81    4.19   0
  -2   0  -2  168.24   15.31   0
  -2   0  -2  157.52   10.53   0
  -2   0  -2  175.85   10.99   0
  -2   0  -2  164.88    5.63   0
   2   0   2  179.34    7.25   0
  -2   0  -3    1.00    8.63   0
  -2   0  -3    6.73    5.12   0
  -2   0  -3    2.00    6.61   0
  -2   0  -3     .90    2.59   0
   2   0   3    8.76    4.25   0
  -2   0  -4   88.12   14.88   0
  -2   0  -4   88.91    9.78   0
  -2   0  -4   92.43   13.47   0
  -2   0  -4   77.80    6.21   0
   2   0   4   89.79    8.98   0
  -2   0  -5     .15    7.95   0
  -2   0  -5    1.57    5.97   0
  -2   0  -5    -.19   10.01   0
   2   0   5    9.15    6.72   0
  -2   0  -6   93.72   12.22   0
  -2   0  -6   80.14   18.33   0
   2   0   6   68.90   12.40   0
  -2   0  -7   16.98   15.67   0
  -2   0  -8  108.25   25.80   0
   2   0   8  111.56   25.33   0
  -2   0  -9   -5.03   20.90   0
   2   0   9    3.21   21.03   0
  -2  -1   9   14.15   18.97   0
   2  -1  -9   25.87   23.14   0
   2   1  -9   38.51   22.51   0
  -2  -1   8   -4.51   17.12   0
  -2   1   8   23.97   21.99   0
   2  -1  -8    5.33   19.93   0
   2   1  -8     .10   15.82   0
  -2  -1   7   -2.22   14.21   0
  -2   1   7    9.29   12.15   0
   2  -1  -7    5.16    8.06   0
   2  -1  -7  -11.67   15.03   0
   2   1  -7    5.48   16.21   0
  -2  -1   6   87.30   17.93   0
  -2   1   6   86.57   15.80   0
   2  -1  -6   86.40   12.16   0
   2  -1  -6   69.79   17.70   0
   2   1  -6   72.93   12.99   0
   2   1  -6   80.79   17.57   0
  -2  -1   5  159.25   19.21   0
  -2   1   5  136.19   16.48   0
   2  -1  -5  131.07   12.06   0
   2  -1  -5  113.94   17.27   0
   2  -1  -5  144.27   15.75   0
   2   1  -5   80.71   10.90   0
   2   1  -5  166.43   21.41   0
  -2  -1   4  732.50   20.44   0
  -2  -1   4  645.88   24.96   0
  -2   1   4  756.81   28.65   0
   2  -1  -4  718.13   19.71   0
   2  -1  -4  684.58   27.05   0
   2  -1  -4  704.40   22.97   0
   2   1  -4  681.25   19.77   0
   2   1  -4  676.24   27.12   0
  -2  -1   3 1369.30   24.20   0
  -2  -1   3 1237.74   29.23   0
   2  -1  -3 1357.19   23.96   0
   2  -1  -3 1389.17   31.30   0
   2  -1  -3 1401.57   27.95   0
   2   1  -3 1326.34   23.80   0
   2   1  -3 1362.36   32.59   0
  -2  -1   2 3876.96   36.04   0
  -2  -1   2 3693.57   43.38   0
   2  -1  -2 3798.13   36.00   0
   2  -1  -2 3842.82   41.40   0
   2  -1  -2 3904.07   40.16   0
   2   1  -2 3732.72   35.33   0
   2   1  -2 3879.58   48.37   0
  -2  -1   1 3964.21   33.37   0
  -2  -1   1 3853.43   23.89   0
  -2  -1   1 3648.16   36.17   0
  -2   1   1 4003.27   21.69   0
   2  -1  -1 3988.02   34.31   0
   2  -1  -1 3896.16   32.32   0
   2  -1  -1 4081.83   36.44   0
   2   1  -1 3889.48   33.80   0
   2   1  -1 3859.33   26.31   0
   2   1  -1 3606.70   37.88   0
  -2  -1   0 3879.15   30.33   0
  -2  -1   0 3829.57   30.48   0
  -2  -1   0 3954.04   30.04   0
  -2  -1   0 3860.02   35.63   0
  -2   1   0 4040.15   30.30   0
   2  -1   0 3554.54   38.83   0
   2  -1   0 3788.57   30.59   0
   2   1   0 3715.81   56.33   0
  -2  -1  -1 2814.30   23.79   0
  -2  -1  -1 2749.39   30.49   0
  -2  -1  -1 2734.23   29.92   0
  -2   1  -1 2818.98   31.18   0
  -2   1  -1 2720.66   23.22   0
   2  -1   1 2500.94   31.03   0
   2  -1   1 2631.98   21.76   0
   2   1   1 2673.45   17.29   0
   2   1   1 2894.11   43.15   0
  -2  -1  -2 3426.97   22.28   0
  -2  -1  -2 3326.89   37.71   0
  -2  -1  -2 3246.30   47.70   0
  -2  -1  -2 3328.51   34.20   0
  -2   1  -2 3223.89   38.82   0
  -2   1  -2 3200.51   34.21   0
  -2   1  -2 3135.83   16.92   0
   2  -1   2 3192.83   37.07   0
   2   1   2 3231.04   43.35   0
  -2  -1  -3 1383.16   27.44   0
  -2  -1  -3 1379.71   34.42   0
  -2  -1  -3 1470.24   24.97   0
  -2   1  -3 1314.16   29.12   0
  -2   1  -3 1386.93   28.62   0
  -2   1  -3 1384.90   28.46   0
   2  -1   3 1379.37   27.64   0
   2   1   3 1408.27   18.85   0
   2   1   3 1419.46   32.83   0
  -2  -1  -4 1690.02   33.04   0
  -2  -1  -4 1638.57   42.11   0
  -2  -1  -4 1727.64   29.44   0
  -2   1  -4 1656.03   37.00   0
  -2   1  -4 1709.54   27.55   0
  -2   1  -4 1650.76   36.50   0
   2  -1   4 1598.26   32.54   0
   2   1   4 1645.57   24.24   0
   2   1   4 1615.11   39.07   0
  -2  -1  -5  290.99   18.07   0
  -2  -1  -5  275.27   23.83   0
  -2  -1  -5  269.32   15.32   0
  -2   1  -5  279.94   22.51   0
  -2   1  -5  297.36   13.02   0
  -2   1  -5  256.36   20.62   0
   2  -1   5  277.03   18.70   0
   2   1   5  252.33   13.06   0
   2   1   5  276.03   23.18   0
  -2  -1  -6  618.77   25.51   0
  -2  -1  -6  509.98   32.19   0
  -2  -1  -6  581.30   22.79   0
  -2   1  -6  618.83   33.48   0
  -2   1  -6  620.10   32.39   0
   2  -1   6  540.52   26.29   0
   2   1   6  507.96   30.60   0
  -2  -1  -7   90.80   15.12   0
  -2  -1  -7   98.51   24.21   0
  -2   1  -7   95.86   21.54   0
   2  -1   7   96.94   18.01   0
   2   1   7   99.87   23.28   0
  -2  -1  -8  157.59   30.38   0
  -2   1  -8  170.00   28.13   0
   2   1   8  145.29   28.81   0
  -2  -1  -9   25.31   26.45   0
  -2   1  -9   50.56   23.88   0
   2  -1   9   43.39   22.83   0
   2   1   9   47.94   27.92   0
  -2  -2   9  117.92   28.90   0
  -2   2   9  162.90   33.67   0
   2  -2  -9  139.62   34.87   0
   2   2  -9  108.89   30.80   0
  -2  -2   8   16.93   19.35   0
  -2   2   8   21.76   22.36   0
   2  -2  -8   43.41   22.74   0
   2  -2  -8   31.86   24.31   0
   2   2  -8   38.70   20.32   0
  -2  -2   7  513.17   35.64   0
  -2   2   7  517.56   30.29   0
  -2   2   7  533.50   37.24   0
   2  -2  -7  555.85   28.52   0
   2  -2  -7  543.64   42.48   0
   2  -2  -7  518.26   33.10   0
   2   2  -7  509.67   30.55   0
   2   2  -7  501.61   35.02   0
  -2  -2   6   25.39   15.86   0
  -2   2   6   18.55   13.58   0
   2  -2  -6   27.63   11.84   0
   2  -2  -6   46.73   19.91   0
   2  -2  -6   14.96   13.00   0
   2   2  -6   44.11   13.21   0
   2   2  -6   35.60   16.57   0
  -2  -2   5  975.04   37.04   0
  -2  -2   5  971.75   26.71   0
   2  -2  -5 1054.68   30.89   0
   2  -2  -5 1038.80   42.42   0
   2  -2  -5 1115.60   35.51   0
   2   2  -5  944.09   30.68   0
   2   2  -5  978.07   37.98   0
  -2  -2   4   36.22   12.23   0
  -2  -2   4   39.40    7.85   0
   2  -2  -4   36.68    9.52   0
   2  -2  -4   37.93   13.94   0
   2  -2  -4   31.66    9.80   0
   2   2  -4   46.59   10.13   0
   2   2  -4   46.01   13.70   0
  -2  -2   3 2107.35   36.41   0
  -2  -2   3 1925.95   41.36   0
  -2  -2   3 1967.37   30.91   0
  -2   2   3 2133.23   36.70   0
   2  -2  -3 2010.24   35.74   0
   2  -2  -3 2120.93   46.00   0
   2  -2  -3 2092.23   39.00   0
   2   2  -3 2019.75   36.24   0
   2   2  -3 1975.72   44.08   0
  -2  -2   2   91.26   10.82   0
  -2  -2   2   67.12    5.82   0
  -2  -2   2   83.94   12.10   0
  -2  -2   2   67.54    9.02   0
  -2   2   2   77.02    5.93   0
  -2   2   2   98.24    9.86   0
   2  -2  -2   95.98    9.97   0
   2  -2  -2  110.33   11.20   0
   2   2  -2   85.88   10.68   0
   2   2  -2   64.00   13.81   0
   2   2  -2   74.12   10.50   0
  -2  -2   1 1161.79   23.55   0
  -2  -2   1 1131.73   19.04   0
  -2  -2   1 1152.68   27.53   0
  -2  -2   1 1138.99   24.53   0
  -2   2   1 1173.79   18.80   0
  -2   2   1 1333.48   27.83   0
   2  -2  -1 1129.24   23.98   0
   2  -2  -1 1134.67   24.75   0
   2   2  -1 1113.22   24.27   0
   2   2  -1 1147.99   27.15   0
  -2  -2   0  140.51    9.59   0
  -2  -2   0  119.01    9.53   0
  -2  -2   0  133.73   11.90   0
  -2  -2   0  106.32    9.99   0
  -2   2   0  122.38    9.71   0
   2  -2   0  105.52    9.39   0
   2  -2   0  135.36   15.38   0
   2  -2   0  116.41    5.51   0
   2  -2   0  116.11    9.48   0
   2   2   0  148.47   18.82   0
  -2  -2  -1  652.58   14.51   0
  -2  -2  -1  636.32   18.90   0
  -2  -2  -1  708.69   22.10   0
  -2  -2  -1  652.12   20.39   0
  -2   2  -1  617.08   18.82   0
  -2   2  -1  612.86   16.53   0
   2  -2   1  590.00   21.51   0
   2  -2   1  619.71   15.99   0
   2   2   1  667.26   34.39   0
  -2  -2  -2  238.00   14.21   0
  -2  -2  -2  238.81   14.83   0
  -2   2  -2  234.41   15.05   0
  -2   2  -2  216.51   12.18   0
   2  -2   2  186.88   14.40   0
   2  -2   2  211.40    9.58   0
   2   2   2  251.81   19.65   0
  -2  -2  -3   11.36    7.51   0
  -2  -2  -3   11.40    7.29   0
  -2   2  -3    3.97    7.47   0
  -2   2  -3   13.08    7.37   0
   2  -2   3   13.78    8.27   0
   2  -2   3   12.80    3.76   0
   2   2   3   11.12    9.59   0
  -2  -2  -4   20.45    9.31   0
  -2  -2  -4   27.67    9.78   0
  -2   2  -4   20.52    9.58   0
  -2   2  -4   20.49   10.75   0
  -2   2  -4   39.95   11.19   0
   2  -2   4   30.27   11.58   0
   2   2   4   25.61    6.92   0
   2   2   4   21.94   13.08   0
  -2  -2  -5   75.00   14.09   0
  -2  -2  -5   66.42   18.07   0
  -2  -2  -5   74.15   13.62   0
  -2   2  -5   84.15   15.47   0
  -2   2  -5   66.70   14.99   0
   2  -2   5   49.22   13.72   0
   2   2   5   46.32   15.83   0
  -2  -2  -6   32.54   12.79   0
  -2  -2  -6   19.38   16.93   0
  -2  -2  -6    8.24   10.56   0
  -2   2  -6   28.21   14.97   0
  -2   2  -6   23.53   14.33   0
   2  -2   6   10.75   12.78   0
   2   2   6   -7.33   16.36   0
  -2  -2  -7  105.22   19.14   0
  -2  -2  -7   82.59   23.90   0
  -2   2  -7  118.40   24.18   0
  -2   2  -7   89.43   21.27   0
   2  -2   7   72.73   18.98   0
   2   2   7   76.23   26.14   0
  -2  -2  -8   37.06   16.36   0
  -2  -2  -8   56.93   26.55   0
  -2   2  -8   43.03   20.94   0
   2  -2   8   42.44   18.63   0
   2   2   8   67.31   29.24   0
  -2  -3   8   -7.96   20.39   0
  -2   3   8   21.37   22.69   0
   2  -3  -8    5.06   14.95   0
   2   3  -8   -2.10   19.63   0
  -2  -3   7   30.11   20.47   0
  -2   3   7   16.48   19.71   0
   2  -3  -7   28.14   15.84   0
   2  -3  -7   29.77   18.14   0
   2   3  -7   32.97   17.67   0
   2   3  -7   46.19   21.23   0
  -2  -3   6   11.45   17.69   0
  -2   3   6  -10.96   14.54   0
  -2   3   6   -7.37   13.94   0
   2  -3  -6   12.76   12.85   0
   2  -3  -6   25.60   16.11   0
   2   3  -6   16.50   14.40   0
   2   3  -6   14.28   16.88   0
  -2  -3   5  142.67   24.00   0
  -2   3   5  131.88   21.17   0
   2  -3  -5  139.35   18.50   0
   2  -3  -5  152.42   21.49   0
   2   3  -5  142.92   20.22   0
   2   3  -5  137.63   23.14   0
  -2  -3   4   22.00   14.78   0
  -2  -3   4   26.39    8.25   0
  -2   3   4   21.14   12.84   0
   2  -3  -4   29.80   11.68   0
   2  -3  -4   32.27   13.39   0
   2   3  -4   35.46   11.66   0
   2   3  -4   44.43   16.57   0
  -2  -3   3  379.66   24.53   0
  -2  -3   3  391.66   18.47   0
  -2   3   3  444.15   24.93   0
   2  -3  -3  432.35   22.01   0
   2  -3  -3  431.34   23.35   0
   2   3  -3  400.81   22.61   0
   2   3  -3  457.82   28.65   0
  -2  -3   2  177.06   11.33   0
  -2  -3   2  191.94   20.14   0
  -2  -3   2  177.65   14.43   0
  -2   3   2  190.48   11.66   0
  -2   3   2  203.17   22.72   0
   2  -3  -2  189.41   15.49   0
   2  -3  -2  170.49   15.22   0
   2   3  -2  181.50   16.34   0
   2   3  -2  209.27   24.23   0
   2   3  -2  187.27   15.54   0
  -2  -3   1 1269.75   26.25   0
  -2  -3   1 1184.16   35.73   0
  -2  -3   1 1216.63   30.65   0
  -2   3   1 1253.06   26.06   0
  -2   3   1 1177.52   22.86   0
   2  -3  -1 1304.31   31.50   0
   2  -3  -1 1204.73   31.14   0
   2   3  -1 1263.74   31.55   0
   2   3  -1 1279.77   32.11   0
  -2  -3   0  332.34   16.64   0
  -2  -3   0  336.67   22.00   0
  -2  -3   0  312.32   18.39   0
  -2   3   0  369.96   17.38   0
   2  -3   0  326.86   16.95   0
   2  -3   0  310.68   22.28   0
   2  -3   0  331.72   17.21   0
   2   3   0  345.77   18.53   0
   2   3   0  339.63   24.23   0
  -2  -3  -1 1763.13   36.01   0
  -2  -3  -1 2000.04   47.61   0
  -2  -3  -1 1656.19   37.28   0
  -2   3  -1 1814.86   36.54   0
  -2   3  -1 1767.54   34.68   0
   2  -3   1 1648.03   42.70   0
   2  -3   1 1824.38   33.65   0
   2   3   1 1898.13   60.06   0
  -2  -3  -2  372.35   19.85   0
  -2  -3  -2  379.67   21.78   0
  -2   3  -2  386.47   21.78   0
  -2   3  -2  379.71   18.76   0
   2  -3   2  338.40   22.25   0
   2  -3   2  362.58   15.79   0
   2   3   2  366.51   33.98   0
  -2  -3  -3 1897.43   42.53   0
  -2  -3  -3 2029.55   45.39   0
  -2   3  -3 1926.25   44.14   0
  -2   3  -3 1939.02   39.10   0
   2  -3   3 1761.52   46.09   0
   2  -3   3 1919.85   30.00   0
   2   3   3 2255.88   64.47   0
  -2  -3  -4  151.35   18.55   0
  -2  -3  -4  190.95   21.13   0
  -2   3  -4  133.31   18.29   0
  -2   3  -4  135.10   17.29   0
   2  -3   4  129.56   20.10   0
   2   3   4  205.54   28.25   0
  -2  -3  -5  921.53   36.27   0
  -2  -3  -5  980.68   38.64   0
  -2   3  -5  914.60   38.60   0
  -2   3  -5  921.84   35.55   0
   2  -3   5  893.27   39.20   0
   2   3   5  910.03   46.60   0
  -2  -3  -6   34.10   14.90   0
  -2  -3  -6   23.07   14.97   0
  -2   3  -6   53.01   18.69   0
  -2   3  -6   29.78   15.97   0
   2  -3   6   25.93   17.68   0
   2   3   6   33.39   22.13   0
  -2  -3  -7  257.99   27.90   0
  -2  -3  -7  284.74   29.58   0
  -2   3  -7  284.69   34.85   0
  -2   3  -7  233.93   28.24   0
   2  -3   7  257.99   31.15   0
   2   3   7  262.35   36.90   0
  -2  -3  -8    9.86   17.25   0
  -2   3  -8   11.96   19.39   0
   2  -3   8    6.71   20.64   0
   2   3   8   20.77   27.98   0
  -2  -4   7   49.01   25.51   0
   2  -4  -7   66.46   21.07   0
   2  -4  -7   35.51   22.42   0
   2   4  -7   53.97   22.98   0
   2   4  -7   48.17   21.97   0
  -2  -4   6   67.71   23.46   0
   2  -4  -6   60.61   19.46   0
   2  -4  -6   87.18   23.53   0
   2   4  -6   70.31   21.65   0
   2   4  -6   62.45   21.74   0
  -2  -4   5  107.55   25.64   0
   2  -4  -5  117.38   20.72   0
   2  -4  -5  111.68   21.83   0
   2   4  -5   79.53   19.86   0
   2   4  -5   81.17   21.82   0
  -2  -4   4  131.15   22.85   0
  -2  -4   4  191.49   18.75   0
   2  -4  -4  199.43   22.63   0
   2  -4  -4  237.18   26.62   0
   2   4  -4  181.75   23.33   0
   2   4  -4  187.59   26.63   0
  -2  -4   3  165.03   25.46   0
  -2  -4   3  170.41   18.07   0
   2  -4  -3  196.81   21.49   0
   2  -4  -3  183.70   22.38   0
   2   4  -3  185.29   22.66   0
   2   4  -3  214.62   27.80   0
  -2  -4   2  347.65   18.87   0
  -2  -4   2  358.44   28.77   0
  -2  -4   2  404.61   23.84   0
  -2   4   2  377.10   19.59   0
   2  -4  -2  396.89   24.82   0
   2  -4  -2  389.39   25.93   0
   2   4  -2  380.56   26.85   0
   2   4  -2  381.31   33.37   0
  -2  -4   1  122.41   15.03   0
  -2  -4   1  112.28   20.70   0
  -2  -4   1  137.87   17.34   0
  -2   4   1  128.18   15.80   0
   2  -4  -1  146.84   18.34   0
   2  -4  -1  149.14   18.58   0
   2   4  -1  116.55   16.05   0
   2   4  -1  129.21   16.51   0
  -2  -4   0  364.37   20.91   0
  -2  -4   0  366.46   30.52   0
  -2  -4   0  397.93   25.16   0
  -2   4   0  405.49   23.05   0
   2  -4   0  400.64   23.80   0
   2  -4   0  374.70   31.85   0
   2  -4   0  397.32   23.35   0
   2   4   0  372.83   23.60   0
   2   4   0  365.53   25.22   0
  -2  -4  -1   74.31   14.37   0
  -2  -4  -1   54.75   20.22   0
  -2  -4  -1   67.46   16.40   0
  -2   4  -1   65.72   14.01   0
  -2   4  -1   80.48   15.77   0
   2  -4   1   60.51   17.25   0
   2  -4   1   62.17   12.66   0
   2   4   1   62.06   13.21   0
   2   4   1   74.00   20.88   0
  -2  -4  -2  191.15   20.21   0
  -2  -4  -2  177.66   21.86   0
  -2   4  -2  222.37   23.65   0
  -2   4  -2  167.17   18.52   0
   2  -4   2  187.16   25.72   0
   2  -4   2  195.37   17.20   0
   2   4   2  159.33   32.11   0
  -2  -4  -3    9.22   11.95   0
  -2  -4  -3   -2.01   12.89   0
  -2   4  -3    9.67   12.46   0
  -2   4  -3    4.15   11.06   0
   2  -4   3   15.77   14.89   0
   2  -4   3   14.95    8.72   0
   2   4   3   33.11   27.60   0
  -2  -4  -4    5.23   13.13   0
  -2  -4  -4   -1.87   14.94   0
  -2   4  -4  -12.24   13.05   0
  -2   4  -4    1.74   11.13   0
   2  -4   4   15.02   17.06   0
   2   4   4   38.04   27.17   0
  -2  -4  -5   -9.83   13.31   0
  -2  -4  -5    9.42   16.84   0
  -2   4  -5   -6.12   16.20   0
  -2   4  -5   24.51   14.04   0
   2  -4   5   10.14   19.02   0
   2   4   5   52.49   29.86   0
  -2  -4  -6   33.35   17.41   0
  -2  -4  -6   37.29   19.16   0
  -2   4  -6   27.55   19.70   0
  -2   4  -6   47.42   17.45   0
   2  -4   6   24.65   21.89   0
   2   4   6   63.47   34.64   0
  -2  -4  -7   34.45   19.42   0
  -2  -4  -7   24.81   20.76   0
  -2   4  -7   10.18   21.71   0
   2  -4   7   22.01   23.11   0
   2   4   7   73.66   36.57   0
  -2  -5   6    5.65   24.95   0
   2   5  -6  -15.44   20.14   0
   2   5  -6   24.68   20.64   0
  -2  -5   5   14.84   23.64   0
   2  -5  -5     .95   16.24   0
   2  -5  -5   17.10   20.28   0
   2   5  -5  -11.07   17.36   0
   2   5  -5   -2.98   18.98   0
  -2  -5   4   44.53   24.15   0
   2  -5  -4   83.67   22.00   0
   2  -5  -4   80.94   23.74   0
   2   5  -4   71.03   23.03   0
   2   5  -4   67.65   23.23   0
  -2  -5   3    5.49   18.64   0
  -2  -5   3    5.52   12.83   0
   2  -5  -3   17.33   15.48   0
   2  -5  -3    1.96   17.02   0
   2   5  -3   16.07   17.62   0
   2   5  -3    8.28   19.04   0
  -2  -5   2  234.10   32.64   0
  -2  -5   2  267.26   24.78   0
   2  -5  -2  284.54   28.03   0
   2  -5  -2  290.74   29.40   0
   2   5  -2  296.30   31.00   0
   2   5  -2  261.87   34.58   0
  -2  -5   1   19.75   12.99   0
  -2  -5   1   12.14   21.33   0
  -2  -5   1    3.69   13.78   0
  -2   5   1    6.68   11.95   0
   2  -5  -1   16.76   15.39   0
   2  -5  -1    -.86   14.41   0
   2   5  -1   17.10   15.52   0
   2   5  -1  -10.73   22.89   0
  -2  -5   0  495.95   29.82   0
  -2  -5   0  472.07   41.21   0
  -2  -5   0  495.75   32.69   0
  -2   5   0  469.45   30.36   0
   2  -5   0  523.54   31.29   0
   2   5   0  482.85   31.38   0
  -2  -5  -1   11.71   13.59   0
  -2  -5  -1     .46   13.71   0
  -2   5  -1    6.12   14.23   0
   2  -5   1   -3.21   20.09   0
   2  -5   1    6.08   13.57   0
   2   5   1    2.07   12.32   0
  -2  -5  -2  634.20   36.64   0
  -2  -5  -2  572.42   35.58   0
  -2   5  -2  638.27   37.59   0
   2  -5   2  492.71   40.55   0
   2  -5   2  565.38   29.68   0
  -2  -5  -3   22.29   16.95   0
  -2  -5  -3    5.93   18.27   0
  -2   5  -3   27.97   17.16   0
   2  -5   3    4.91   18.35   0
  -2  -5  -4  360.28   34.79   0
  -2  -5  -4  432.08   37.72   0
  -2   5  -4  324.08   36.55   0
   2  -5   4  335.40   39.69   0
  -2  -5  -5   18.03   17.35   0
  -2  -5  -5   -5.16   19.72   0
  -2   5  -5   32.54   21.49   0
   2  -5   5    1.28   23.51   0
  -2  -6   3   50.60   28.73   0
   2  -6  -3   33.81   22.07   0
   2  -6  -3   30.89   23.15   0
   2   6  -3   30.93   22.68   0
  -2  -6   2   71.46   31.07   0
  -2  -6   2   95.75   22.58   0
   2  -6  -2  100.67   25.88   0
   2   6  -2   68.01   24.34   0
  -2  -6   1   23.29   27.83   0
  -2  -6   1   33.26   19.50   0
   2  -6  -1   27.00   20.33   0
   2   6  -1   23.54   19.87   0
   2   6  -1     .81   27.42   0
  -2  -6   0   24.51   19.34   0
  -2  -6   0   29.32   21.01   0
  -2   6   0   11.49   18.05   0
   2  -6   0   38.23   19.42   0
   2   6   0   10.94   18.64   0
  -2  -6  -1   22.54   19.46   0
  -2  -6  -1   18.66   21.37   0
  -2   6  -1   10.71   17.80   0
   2  -6   1   29.86   18.66   0
  -2  -6  -2    5.52   19.44   0
  -2  -6  -2  -15.15   19.13   0
  -2   6  -2   12.95   19.18   0
   2  -6   2   24.81   24.99   0
  -2  -6  -3   37.95   21.69   0
  -2  -6  -3   11.36   22.92   0
  -2   6  -3   -7.11   19.69   0
   2  -6   3   10.82   23.49   0
  -3   0   9   60.81   22.63   0
   3   0  -9   52.30   24.55   0
  -3   0   8   11.81   17.29   0
   3   0  -8    -.02   18.39   0
  -3   0   7  220.93   25.41   0
   3   0  -7  233.66   26.25   0
  -3   0   6     .09   11.82   0
   3   0  -6    5.83   12.69   0
  -3   0   5  708.22   18.28   0
  -3   0   5  710.73   29.13   0
   3   0  -5  709.00   31.34   0
  -3   0   4    2.95    4.08   0
  -3   0   4   -2.05    7.50   0
   3   0  -4    5.91    8.72   0
  -3   0   3 3731.78   32.57   0
  -3   0   3 3668.01   53.51   0
   3   0  -3 3620.09   48.40   0
  -3   0   2    3.03    4.68   0
  -3   0   2    -.17    7.30   0
   3   0  -2    -.35    5.96   0
   3   0  -2    5.16    2.68   0
   3   0  -2    9.38    6.23   0
  -3   0   1 6213.62   52.36   0
   3   0  -1 5572.05   50.95   0
   3   0  -1 6220.03   45.16   0
   3   0  -1 5794.06   42.85   0
  -3   0   0    1.20    7.11   0
   3   0   0   14.13   12.05   0
  -3   0  -1 7721.90   70.45   0
  -3   0  -1 8675.41   54.36   0
  -3   0  -1 8573.25   40.75   0
   3   0   1 7933.93   56.49   0
  -3   0  -2   14.24    9.30   0
  -3   0  -2    1.36    7.09   0
  -3   0  -2    8.08    5.98   0
  -3   0  -2    5.85    3.75   0
   3   0   2    4.66    5.98   0
  -3   0  -3 3002.64   51.21   0
  -3   0  -3 3063.46   42.00   0
  -3   0  -3 3128.08   45.09   0
  -3   0  -3 3193.51   23.80   0
   3   0   3 3015.71   29.57   0
   3   0   3 3083.54   44.31   0
  -3   0  -4   -9.33   10.00   0
  -3   0  -4    9.24    6.96   0
  -3   0  -4    5.41    8.46   0
  -3   0  -4    4.13    3.06   0
   3   0   4    1.75    4.94   0
  -3   0  -5  873.77   31.50   0
  -3   0  -5  870.00   26.01   0
  -3   0  -5  809.56   32.38   0
   3   0   5  805.76   22.13   0
  -3   0  -6    5.01    7.67   0
  -3   0  -6   -3.26   12.26   0
   3   0   6    4.11    7.84   0
   3   0   6   16.89   14.69   0
  -3   0  -7   71.40   22.02   0
   3   0   7  126.22   23.91   0
  -3   0  -8  -14.06   16.77   0
   3   0   8    5.00   20.31   0
  -3   0  -9   -8.66   20.38   0
   3   0   9   -1.82   21.93   0
  -3  -1   9  101.93   26.15   0
   3  -1  -9  100.51   29.08   0
   3   1  -9  106.30   28.70   0
  -3  -1   8   47.79   21.23   0
  -3   1   8   50.04   19.13   0
   3  -1  -8   73.06   24.99   0
   3   1  -8   49.47   23.86   0
  -3  -1   7  237.00   27.48   0
  -3   1   7  256.02   26.61   0
   3  -1  -7  255.69   17.73   0
   3  -1  -7  250.70   30.54   0
   3   1  -7  178.70   26.92   0
  -3  -1   6   64.83   15.73   0
  -3   1   6  120.21   20.26   0
   3  -1  -6  103.90   12.76   0
   3  -1  -6  103.35   21.28   0
   3   1  -6   84.64   12.20   0
   3   1  -6   71.22   17.93   0
  -3  -1   5  639.39   21.96   0
  -3  -1   5  564.92   28.18   0
  -3   1   5  660.43   31.01   0
   3  -1  -5  634.71   20.98   0
   3  -1  -5  587.05   29.89   0
   3   1  -5  574.07   19.90   0
   3   1  -5  607.32   30.46   0
  -3  -1   4  320.44   15.15   0
  -3  -1   4  263.44   18.34   0
  -3   1   4  309.47   23.67   0
   3  -1  -4  306.58   14.28   0
   3  -1  -4  306.80   19.97   0
   3  -1  -4  303.20   17.86   0
   3   1  -4  283.15   14.00   0
   3   1  -4  261.12   19.20   0
  -3  -1   3  518.50   16.56   0
  -3  -1   3  462.12   20.13   0
   3  -1  -3  515.67   16.22   0
   3  -1  -3  508.14   20.11   0
   3  -1  -3  495.27   18.99   0
   3   1  -3  462.52   15.21   0
   3   1  -3  497.56   23.04   0
  -3  -1   2  247.68   11.89   0
  -3  -1   2  224.12    7.31   0
  -3  -1   2  252.10   14.96   0
   3  -1  -2  227.72   10.95   0
   3  -1  -2  253.47   12.73   0
   3  -1  -2  237.26   12.51   0
   3   1  -2  231.09   11.13   0
   3   1  -2  230.93   17.36   0
   3   1  -2  218.25   12.93   0
  -3  -1   1   11.18    4.79   0
  -3  -1   1    7.62    4.58   0
  -3  -1   1   16.80    6.59   0
  -3   1   1    8.73    3.75   0
  -3   1   1   12.23    3.48   0
  -3   1   1   17.71    3.20   0
   3  -1  -1   11.39    2.71   0
   3  -1  -1   13.21    4.26   0
   3  -1  -1   15.68    5.92   0
   3   1  -1   15.43    8.49   0
  -3  -1   0  140.66    9.20   0
  -3  -1   0  145.44   10.02   0
  -3  -1   0  134.92    8.05   0
  -3  -1   0  154.05   11.24   0
  -3   1   0  138.68    9.17   0
  -3   1   0  136.83    4.96   0
   3  -1   0    1.68    3.68   0
   3  -1   0  139.44    8.90   0
   3   1   0  177.23   23.73   0
  -3  -1  -1  434.10   13.35   0
  -3  -1  -1  439.70   15.57   0
  -3  -1  -1  306.79    7.12   0
  -3  -1  -1  443.42   15.32   0
  -3   1  -1  400.07   14.81   0
  -3   1  -1  415.78    9.47   0
   3  -1   1  376.45   10.78   0
   3  -1   1  426.62   15.60   0
   3  -1   1  400.56   10.67   0
   3  -1   1  415.04   11.77   0
   3   1   1  423.73    6.71   0
   3   1   1  414.45   22.40   0
  -3  -1  -2  310.93   11.40   0
  -3  -1  -2  317.55   15.09   0
  -3  -1  -2  299.63   13.08   0
  -3   1  -2  286.98   15.16   0
  -3   1  -2  271.29   11.62   0
  -3   1  -2  262.76    6.68   0
   3  -1   2  262.58   13.29   0
   3   1   2  253.83   16.33   0
  -3  -1  -3 1140.67   16.93   0
  -3  -1  -3 1088.36   26.73   0
  -3  -1  -3 1028.04   31.54   0
  -3  -1  -3 1150.13   23.22   0
  -3   1  -3 1042.79   28.83   0
  -3   1  -3 1059.74   32.58   0
  -3   1  -3 1106.63   25.88   0
   3  -1   3 1065.92   24.85   0
   3   1   3 1032.02   12.06   0
   3   1   3 1078.92   31.21   0
  -3  -1  -4  553.55   22.06   0
  -3  -1  -4  545.52   26.62   0
  -3  -1  -4  580.05   18.56   0
  -3   1  -4  523.78   25.02   0
  -3   1  -4  543.52   21.15   0
  -3   1  -4  517.35   22.07   0
   3  -1   4  514.71   19.87   0
   3   1   4  511.24   12.21   0
   3   1   4  513.35   25.74   0
  -3  -1  -5  540.14   23.97   0
  -3  -1  -5  521.60   30.36   0
  -3  -1  -5  554.34   19.47   0
  -3   1  -5  521.18   29.88   0
  -3   1  -5  525.13   19.59   0
  -3   1  -5  551.04   26.78   0
   3  -1   5  492.19   22.28   0
   3   1   5  503.99   15.17   0
   3   1   5  471.57   26.95   0
  -3  -1  -6  475.48   24.90   0
  -3  -1  -6  398.06   31.64   0
  -3   1  -6  441.79   32.41   0
  -3   1  -6  462.23   29.27   0
   3  -1   6  383.64   22.97   0
   3   1   6  441.98   30.18   0
  -3  -1  -7  323.39   23.17   0
  -3  -1  -7  312.49   34.02   0
  -3   1  -7  325.50   29.96   0
   3  -1   7  266.06   23.15   0
   3   1   7  316.20   30.77   0
  -3  -1  -8  158.21   31.35   0
  -3   1  -8  183.13   29.93   0
   3  -1   8  220.86   31.31   0
   3   1   8  168.06   31.65   0
  -3  -1  -9   83.16   28.89   0
  -3   1  -9   71.31   26.03   0
   3  -1   9  126.24   30.62   0
   3   1   9  112.29   34.17   0
  -3  -2   9    8.95   23.13   0
  -3   2   9    3.51   23.05   0
   3  -2  -9   15.82   26.71   0
   3   2  -9   14.23   22.67   0
  -3  -2   8  119.19   28.12   0
  -3   2   8   98.52   26.03   0
   3  -2  -8   93.23   29.28   0
   3   2  -8  116.54   29.65   0
  -3  -2   7     .06   17.51   0
  -3   2   7     .77   14.08   0
   3  -2  -7   24.92   12.24   0
   3  -2  -7   -9.41   19.84   0
   3   2  -7     .69   12.07   0
   3   2  -7   21.67   18.76   0
  -3  -2   6  322.68   29.19   0
  -3   2   6  377.26   28.91   0
   3  -2  -6  427.31   24.14   0
   3  -2  -6  369.10   33.36   0
   3  -2  -6  384.02   28.19   0
   3   2  -6  356.40   23.99   0
   3   2  -6  355.63   30.66   0
  -3  -2   5  115.42   18.87   0
  -3  -2   5  121.04   13.91   0
   3  -2  -5  142.65   15.21   0
   3  -2  -5  186.35   25.49   0
   3  -2  -5  162.17   18.90   0
   3   2  -5  145.11   17.03   0
   3   2  -5  167.02   23.42   0
  -3  -2   4 1710.42   36.62   0
  -3  -2   4 1353.62   39.96   0
  -3  -2   4 1481.46   31.38   0
   3  -2  -4 1570.58   34.71   0
   3  -2  -4 1530.89   43.96   0
   3  -2  -4 1639.84   39.31   0
   3   2  -4 1543.47   34.79   0
   3   2  -4 1441.50   43.34   0
  -3  -2   3  578.91   21.28   0
  -3  -2   3  498.94   23.98   0
  -3  -2   3  538.34   20.30   0
   3  -2  -3  512.02   19.65   0
   3  -2  -3  562.44   25.19   0
   3  -2  -3  562.48   22.45   0
   3   2  -3  506.04   20.27   0
   3   2  -3  542.26   28.09   0
  -3  -2   2 2892.23   40.34   0
  -3  -2   2 2715.32   25.11   0
  -3  -2   2 2772.33   46.27   0
  -3  -2   2 2781.13   41.19   0
  -3   2   2 2798.52   25.20   0
  -3   2   2 2849.09   32.68   0
   3  -2  -2 2857.11   40.93   0
   3  -2  -2 2800.26   42.41   0
   3   2  -2 2725.50   40.08   0
   3   2  -2 2845.16   56.51   0
   3   2  -2 2825.76   44.40   0
  -3  -2   1  550.78   17.83   0
  -3  -2   1  551.25   14.86   0
  -3  -2   1  540.33   20.27   0
  -3  -2   1  551.80   20.15   0
  -3   2   1  565.76   14.69   0
  -3   2   1  627.14   15.99   0
   3  -2  -1  535.02   18.26   0
   3  -2  -1  560.23   18.96   0
   3   2  -1  520.38   22.27   0
  -3  -2   0 3403.75   38.03   0
  -3  -2   0 3475.40   39.27   0
  -3  -2   0 3549.02   43.26   0
  -3  -2   0 3142.65   43.25   0
  -3   2   0 3589.37   39.18   0
   3  -2   0 3235.05   51.38   0
   3  -2   0 3457.52   40.08   0
   3   2   0 3394.41   65.29   0
  -3  -2  -1  145.52    9.48   0
  -3  -2  -1  127.66   11.26   0
  -3  -2  -1  154.83   13.26   0
  -3  -2  -1  131.11   12.45   0
  -3   2  -1  133.28   12.23   0
  -3   2  -1  138.92    8.57   0
   3  -2   1  124.57   13.24   0
   3  -2   1  156.19   13.32   0
   3  -2   1  138.08    9.52   0
   3   2   1  137.91   23.70   0
  -3  -2  -2 2859.39   27.23   0
  -3  -2  -2 2563.81   40.95   0
  -3  -2  -2 2735.18   42.35   0
  -3   2  -2 2745.96   43.12   0
  -3   2  -2 2727.40   33.58   0
   3  -2   2 2607.03   44.96   0
   3  -2   2 2590.11   28.98   0
   3   2   2 2963.43   62.11   0
  -3  -2  -3    7.56    7.57   0
  -3  -2  -3   -3.95    6.99   0
  -3   2  -3    3.29    7.73   0
  -3   2  -3    4.46    6.63   0
   3  -2   3    1.71    7.56   0
   3  -2   3    3.37    3.87   0
   3   2   3    8.24   10.98   0
  -3  -2  -4  870.74   29.68   0
  -3  -2  -4  897.96   28.38   0
  -3   2  -4  816.03   30.70   0
  -3   2  -4  819.67   27.00   0
   3  -2   4  845.90   30.22   0
   3   2   4  862.81   36.67   0
  -3  -2  -5    3.33   10.05   0
  -3  -2  -5    4.36    9.05   0
  -3   2  -5   -4.98   11.15   0
  -3   2  -5    4.59   13.04   0
  -3   2  -5   -3.17    9.27   0
   3  -2   5    2.78   11.33   0
   3   2   5    4.06   12.96   0
  -3  -2  -6  251.33   22.74   0
  -3  -2  -6  241.21   20.88   0
  -3   2  -6  263.85   29.36   0
  -3   2  -6  242.21   23.86   0
   3  -2   6  222.75   24.52   0
   3   2   6  263.49   32.62   0
  -3  -2  -7    6.01   13.82   0
  -3   2  -7  -13.17   17.99   0
  -3   2  -7   12.08   16.24   0
   3  -2   7   26.09   16.70   0
   3   2   7   23.49   22.63   0
  -3  -2  -8   12.81   14.53   0
  -3   2  -8   -2.37   17.03   0
   3   2   8   21.83   25.74   0
  -3  -3   8  193.48   32.72   0
  -3   3   8  183.84   32.18   0
   3  -3  -8  237.94   28.86   0
   3   3  -8  217.22   34.50   0
  -3  -3   7   22.75   20.22   0
  -3   3   7   19.59   20.38   0
   3  -3  -7   16.24   14.72   0
   3  -3  -7   23.70   18.28   0
   3   3  -7    9.46   15.58   0
   3   3  -7   13.35   18.82   0
  -3  -3   6  283.63   29.67   0
  -3   3   6  394.47   31.50   0
   3  -3  -6  398.14   28.11   0
   3  -3  -6  374.67   30.60   0
   3   3  -6  377.96   29.22   0
   3   3  -6  346.35   33.05   0
  -3  -3   5   -2.01   14.49   0
  -3   3   5   18.83   14.49   0
   3  -3  -5    6.85   10.16   0
   3  -3  -5   20.99   14.22   0
   3   3  -5   22.70   13.36   0
   3   3  -5   18.84   16.25   0
  -3  -3   4  244.62   25.00   0
  -3  -3   4  264.19   17.51   0
  -3   3   4  312.47   23.15   0
   3  -3  -4  298.50   21.10   0
   3  -3  -4  285.78   21.65   0
   3   3  -4  296.23   22.71   0
   3   3  -4  291.61   27.85   0
  -3  -3   3   34.14   14.22   0
  -3  -3   3    9.39    8.80   0
  -3   3   3   15.38   10.33   0
   3  -3  -3    6.73    7.99   0
   3  -3  -3   12.46    9.22   0
   3   3  -3    4.52    8.82   0
   3   3  -3    3.23   14.05   0
  -3  -3   2   14.89    8.35   0
  -3  -3   2     .38    5.11   0
  -3  -3   2   14.88   12.30   0
  -3  -3   2    4.70    8.27   0
  -3   3   2    9.10    5.69   0
  -3   3   2    5.47   11.89   0
   3  -3  -2    7.55    8.33   0
   3  -3  -2   22.13    9.62   0
   3   3  -2   10.62    7.98   0
   3   3  -2   13.33   15.77   0
   3   3  -2    7.26    9.43   0
  -3  -3   1   -3.50    6.54   0
  -3  -3   1    -.62    5.93   0
  -3  -3   1   -1.36    9.77   0
  -3  -3   1     .81    7.94   0
  -3   3   1    3.93    6.28   0
   3  -3  -1     .76    7.17   0
   3  -3  -1    6.52    7.85   0
   3   3  -1    3.41    7.84   0
   3   3  -1    4.82   10.66   0
  -3  -3   0  116.47   12.50   0
  -3  -3   0  134.39   12.68   0
  -3  -3   0  152.18   18.42   0
  -3  -3   0   99.62   13.98   0
  -3   3   0  123.66   13.08   0
   3  -3   0  115.90   18.43   0
   3  -3   0  106.53   12.40   0
   3   3   0   94.75   18.63   0
  -3  -3  -1    5.05    8.04   0
  -3  -3  -1    -.71   10.79   0
  -3  -3  -1   -2.42    7.54   0
  -3   3  -1   -3.52    7.54   0
  -3   3  -1    4.93    6.91   0
   3  -3   1   -2.51    9.96   0
   3  -3   1   -1.10    6.46   0
   3   3   1   21.15   22.39   0
  -3  -3  -2  400.04   20.72   0
  -3  -3  -2  447.12   23.99   0
  -3   3  -2  440.62   23.35   0
  -3   3  -2  411.87   17.48   0
   3  -3   2  452.35   26.80   0
   3  -3   2  401.36   16.74   0
   3   3   2  426.66   38.78   0
  -3  -3  -3   51.38   13.45   0
  -3  -3  -3   46.02   13.39   0
  -3   3  -3   38.61   12.52   0
  -3   3  -3   44.49   10.51   0
   3  -3   3   50.77   15.33   0
   3  -3   3   50.42    8.42   0
   3   3   3   40.20   21.37   0
  -3  -3  -4  316.11   23.18   0
  -3  -3  -4  296.64   23.48   0
  -3   3  -4  299.26   25.30   0
  -3   3  -4  292.79   20.36   0
   3  -3   4  241.26   24.82   0
   3   3   4  316.35   34.91   0
  -3  -3  -5   75.25   17.46   0
  -3  -3  -5   77.37   17.55   0
  -3   3  -5   60.34   16.99   0
  -3   3  -5   58.44   15.04   0
   3  -3   5   52.59   18.33   0
   3   3   5   62.83   25.00   0
  -3  -3  -6  193.32   25.26   0
  -3  -3  -6  209.70   25.29   0
  -3   3  -6  163.92   26.05   0
  -3   3  -6  202.39   24.83   0
   3  -3   6  177.31   26.45   0
   3   3   6  198.16   34.28   0
  -3  -3  -7   61.99   20.06   0
  -3   3  -7   61.18   24.35   0
  -3   3  -7   48.71   18.39   0
   3  -3   7   29.36   20.89   0
   3   3   7   55.97   29.61   0
  -3  -3  -8  116.16   25.10   0
  -3   3  -8  111.00   25.00   0
   3  -3   8  107.07   26.36   0
   3   3   8  117.13   36.60   0
  -3  -4   7   74.36   27.81   0
   3  -4  -7  110.70   24.48   0
   3  -4  -7   95.23   26.07   0
   3   4  -7   60.71   23.08   0
   3   4  -7   84.72   26.33   0
  -3  -4   6   39.47   23.96   0
   3  -4  -6   30.51   17.13   0
   3  -4  -6   60.01   22.24   0
   3   4  -6   44.06   19.80   0
   3   4  -6   46.43   22.77   0
  -3  -4   5  315.40   32.50   0
   3  -4  -5  413.87   29.90   0
   3  -4  -5  456.13   34.46   0
   3   4  -5  378.92   32.64   0
   3   4  -5  360.09   34.71   0
  -3  -4   4  160.61   27.29   0
  -3  -4   4  158.12   18.24   0
   3  -4  -4  149.49   20.90   0
   3  -4  -4  210.26   26.52   0
   3   4  -4  159.98   22.20   0
   3   4  -4  179.21   27.52   0
  -3  -4   3  792.48   30.84   0
   3  -4  -3  845.12   34.95   0
   3  -4  -3  872.72   36.39   0
   3   4  -3  806.99   36.08   0
   3   4  -3  892.17   45.17   0
  -3  -4   2  265.23   17.19   0
  -3  -4   2  252.47   28.35   0
  -3  -4   2  297.65   23.22   0
  -3   4   2  291.16   18.48   0
   3  -4  -2  271.08   22.72   0
   3  -4  -2  311.66   24.56   0
   3   4  -2  271.93   24.45   0
   3   4  -2  320.52   35.25   0
   3   4  -2  249.04   21.58   0
  -3  -4   1  631.38   24.71   0
  -3  -4   1  609.01   35.92   0
  -3  -4   1  669.43   30.22   0
  -3   4   1  635.43   25.50   0
   3  -4  -1  624.98   28.91   0
   3  -4  -1  609.59   29.09   0
   3   4  -1  640.90   30.51   0
   3   4  -1  585.89   29.09   0
  -3  -4   0  286.90   19.88   0
  -3  -4   0  279.48   29.83   0
  -3  -4   0  281.88   23.74   0
  -3   4   0  313.14   21.69   0
   3  -4   0  290.35   21.28   0
   3   4   0  322.44   23.92   0
   3   4   0  319.60   28.77   0
  -3  -4  -1  525.81   26.50   0
  -3  -4  -1  529.02   36.67   0
  -3  -4  -1  514.59   29.43   0
  -3   4  -1  544.87   28.17   0
  -3   4  -1  481.99   22.66   0
   3  -4   1  476.76   33.69   0
   3  -4   1  524.74   24.41   0
   3   4   1  554.06   40.22   0
  -3  -4  -2  206.63   21.20   0
  -3  -4  -2  197.15   21.62   0
  -3   4  -2  231.31   23.81   0
  -3   4  -2  193.02   17.30   0
   3  -4   2  138.16   24.06   0
   3  -4   2  187.10   16.87   0
   3   4   2  189.13   33.84   0
  -3  -4  -3  268.16   24.91   0
  -3  -4  -3  250.18   26.03   0
  -3   4  -3  245.57   25.62   0
  -3   4  -3  237.91   18.75   0
   3  -4   3  209.22   28.68   0
   3   4   3  206.63   38.17   0
  -3  -4  -4   73.94   18.78   0
  -3  -4  -4   81.86   20.00   0
  -3   4  -4   72.29   19.58   0
   3  -4   4   70.47   22.39   0
   3   4   4  108.46   34.09   0
  -3  -4  -5  116.28   21.79   0
  -3  -4  -5  109.16   23.39   0
  -3   4  -5   97.19   21.90   0
   3  -4   5  132.86   27.26   0
   3   4   5  113.11   35.25   0
  -3  -4  -6   32.40   18.26   0
  -3  -4  -6   30.86   19.30   0
  -3   4  -6    4.04   18.74   0
   3  -4   6   21.79   19.81   0
   3   4   6   37.60   33.78   0
  -3  -4  -7   35.97   20.60   0
  -3  -4  -7   27.78   22.60   0
  -3   4  -7   28.20   24.21   0
   3  -4   7   29.18   22.15   0
   3   4   7    3.37   34.93   0
  -3  -5   5   65.77   28.97   0
   3  -5  -5   77.89   22.49   0
   3  -5  -5  103.42   26.36   0
   3   5  -5   96.65   24.97   0
   3   5  -5   94.41   26.06   0
  -3  -5   4   10.97   21.56   0
   3  -5  -4   15.16   17.29   0
   3  -5  -4    3.78   18.08   0
   3   5  -4  -20.45   16.65   0
   3   5  -4   -3.02   19.45   0
  -3  -5   3   11.72   21.52   0
  -3  -5   3   11.62   14.03   0
   3  -5  -3   39.19   17.97   0
   3  -5  -3    8.44   18.40   0
   3   5  -3   26.99   18.90   0
   3   5  -3    6.62   20.60   0
  -3  -5   2   20.62   22.06   0
  -3  -5   2   34.48   15.67   0
   3  -5  -2   39.44   17.54   0
   3  -5  -2   50.37   17.48   0
   3   5  -2   43.08   18.87   0
   3   5  -2   23.36   24.20   0
  -3  -5   1    1.17   11.79   0
  -3  -5   1   -6.61   19.74   0
  -3  -5   1    4.57   15.04   0
  -3   5   1   20.52   12.98   0
   3  -5  -1    9.91   15.38   0
   3   5  -1    2.56   14.04   0
  -3  -5   0   18.07   14.57   0
  -3  -5   0   23.76   22.34   0
  -3  -5   0   17.74   16.48   0
  -3   5   0   25.88   15.39   0
   3  -5   0   32.70   15.70   0
   3   5   0   29.67   15.50   0
  -3  -5  -1   14.67   15.04   0
  -3  -5  -1    5.43   16.85   0
  -3   5  -1   32.30   15.26   0
   3  -5   1   22.33   14.68   0
   3   5   1   34.38   15.25   0
  -3  -5  -2   15.88   16.35   0
  -3  -5  -2   21.59   16.78   0
  -3   5  -2   23.76   16.26   0
   3  -5   2    2.88   20.32   0
   3  -5   2   -1.68   11.74   0
  -3  -5  -3  122.63   23.54   0
  -3  -5  -3   97.77   24.41   0
  -3   5  -3   88.91   22.21   0
   3  -5   3   92.93   28.71   0
  -3  -5  -4   20.91   18.27   0
  -3  -5  -4   -2.22   18.71   0
  -3   5  -4   12.19   19.38   0
   3  -5   4   -3.70   18.75   0
  -3  -5  -5  106.14   25.06   0
  -3  -5  -5   83.88   25.90   0
  -3   5  -5   69.99   23.29   0
   3  -5   5   89.44   29.20   0
  -3  -6   3   35.58   30.30   0
   3  -6  -3   57.65   23.88   0
   3   6  -3   34.76   24.76   0
   3   6  -3   27.74   25.54   0
  -3  -6   2   72.66   31.23   0
  -3  -6   2   83.03   21.73   0
   3  -6  -2  113.26   26.54   0
   3   6  -2   60.63   24.50   0
   3   6  -2   72.97   31.66   0
  -3  -6   1   47.01   28.67   0
  -3  -6   1  109.08   24.42   0
   3  -6  -1   90.97   24.96   0
   3   6  -1   61.76   21.73   0
   3   6  -1   55.53   33.13   0
  -3  -6   0   93.21   23.18   0
  -3  -6   0   83.11   25.45   0
  -3   6   0  102.99   22.77   0
   3  -6   0  110.94   24.44   0
   3   6   0   84.48   23.52   0
  -3  -6  -1  149.43   26.95   0
  -3  -6  -1  167.28   30.85   0
  -3   6  -1  165.82   27.43   0
   3  -6   1  134.87   25.14   0
  -3  -6  -2   79.73   24.70   0
  -3  -6  -2   65.29   25.72   0
  -3   6  -2   39.09   21.02   0
  -4   0   9  -12.26   19.56   0
   4   0  -9    7.52   19.60   0
  -4   0   8   81.79   23.88   0
   4   0  -8   88.16   26.43   0
  -4   0   7   15.00   16.36   0
   4   0  -7   12.33   17.09   0
  -4   0   6   12.25   14.20   0
   4   0  -6   11.10   14.23   0
  -4   0   5    -.39    5.11   0
  -4   0   5    2.27   10.06   0
   4   0  -5     .15   10.73   0
  -4   0   4  387.97   13.95   0
  -4   0   4  353.74   21.98   0
   4   0  -4  365.36   20.72   0
  -4   0   3     .14    4.49   0
  -4   0   3    -.32    8.37   0
   4   0  -3    -.44    5.89   0
   4   0  -3    2.70    2.75   0
   4   0  -3    -.67    7.27   0
  -4   0   2 1327.41   26.96   0
  -4   0   2 1226.49   33.69   0
   4   0  -2 1145.91   26.75   0
   4   0  -2 1162.37   16.66   0
   4   0  -2 1202.71   26.26   0
  -4   0   1    8.67    8.68   0
   4   0  -1    2.04    6.82   0
   4   0  -1   11.43    7.44   0
  -4   0   0 2705.82   44.24   0
   4   0   0 2713.73   49.98   0
  -4   0  -1   -3.77    8.56   0
   4   0   1   -1.38    8.17   0
  -4   0  -2 2923.65   51.56   0
  -4   0  -2 3004.53   49.80   0
  -4   0  -2 3079.12   40.82   0
  -4   0  -2 3151.97   33.32   0
   4   0   2 2948.67   26.86   0
   4   0   2 2894.21   41.63   0
  -4   0  -3   -3.21    9.75   0
  -4   0  -3    3.34    8.12   0
  -4   0  -3    6.56    7.27   0
  -4   0  -3    4.53    3.77   0
   4   0   3   -1.53    3.93   0
   4   0   3    2.80    7.79   0
  -4   0  -4 1652.28   44.13   0
  -4   0  -4 1686.61   37.36   0
  -4   0  -4 1615.09   39.29   0
  -4   0  -4 1654.42   18.89   0
   4   0   4 1489.55   24.50   0
   4   0   4 1583.79   38.87   0
  -4   0  -5    1.26   14.17   0
  -4   0  -5    1.87    8.58   0
  -4   0  -5    2.54   11.21   0
   4   0   5    5.54    6.49   0
   4   0   5   -5.95   10.95   0
  -4   0  -6  856.42   29.51   0
  -4   0  -6  885.73   39.42   0
   4   0   6  777.18   35.40   0
  -4   0  -7    1.36   10.61   0
  -4   0  -7   -1.82   15.89   0
   4   0   7   -1.89   16.83   0
  -4   0  -8  244.17   34.33   0
   4   0   8  238.66   32.87   0
  -4   0  -9  -11.13   19.96   0
   4   0   9    2.00   24.17   0
  -4  -1   9   73.69   26.66   0
   4  -1  -9   98.09   30.23   0
   4   1  -9   84.67   27.15   0
  -4  -1   8  203.81   30.88   0
  -4   1   8  200.85   28.71   0
   4  -1  -8  203.59   31.65   0
   4   1  -8  210.58   35.79   0
  -4  -1   7  318.03   30.77   0
  -4   1   7  336.56   30.25   0
   4  -1  -7  327.04   33.41   0
   4   1  -7  321.33   30.89   0
  -4  -1   6  667.05   25.24   0
  -4  -1   6  584.33   32.19   0
  -4   1   6  675.78   35.62   0
   4  -1  -6  692.62   24.45   0
   4  -1  -6  626.26   36.10   0
   4   1  -6  656.30   36.16   0
  -4  -1   5 1079.62   28.02   0
  -4  -1   5  995.73   37.35   0
  -4   1   5 1075.17   41.69   0
   4  -1  -5 1136.62   27.94   0
   4  -1  -5 1048.04   38.24   0
   4   1  -5 1037.34   24.99   0
   4   1  -5  965.60   38.06   0
  -4  -1   4 1773.06   32.27   0
  -4  -1   4 1615.66   42.01   0
  -4   1   4 1746.69   25.51   0
   4  -1  -4 1744.15   31.81   0
   4  -1  -4 1672.06   40.44   0
   4   1  -4 1656.60   29.09   0
   4   1  -4 1636.24   42.99   0
  -4  -1   3 1296.49   26.36   0
  -4  -1   3 1166.45   17.59   0
  -4  -1   3 1091.39   12.99   0
  -4  -1   3 1079.77   31.32   0
  -4   1   3 1194.89   21.38   0
   4  -1  -3 1227.18   29.52   0
   4  -1  -3 1221.85   30.89   0
   4   1  -3 1154.59   23.38   0
   4   1  -3 1207.22   34.71   0
  -4  -1   2 2522.68   34.69   0
  -4  -1   2 2493.20   30.14   0
  -4  -1   2 2438.96   41.44   0
  -4   1   2 2483.58   26.93   0
   4  -1  -2 2461.26   32.57   0
   4  -1  -2 2488.04   39.09   0
   4   1  -2 2393.64   32.29   0
   4   1  -2 2486.88   48.22   0
   4   1  -2 2406.49   39.95   0
  -4  -1   1 1196.77   24.34   0
  -4  -1   1 1145.12   23.54   0
  -4  -1   1 1120.53   24.81   0
  -4   1   1 1203.97   21.02   0
  -4   1   1 1166.08   13.94   0
   4  -1  -1 1095.46   15.18   0
   4  -1  -1 1120.06   24.52   0
   4   1  -1 1114.06   30.65   0
  -4  -1   0 4180.79   44.39   0
  -4  -1   0 4238.90   46.48   0
  -4  -1   0 4202.04   36.68   0
  -4   1   0 4078.67   41.93   0
  -4   1   0 4140.20   33.41   0
   4  -1   0 4019.95   43.26   0
   4  -1   0 4079.30   42.26   0
   4   1   0 3794.71   68.00   0
  -4  -1  -1  567.31   18.63   0
  -4  -1  -1  542.02   19.88   0
  -4  -1  -1  553.54    8.86   0
  -4  -1  -1  561.27   19.48   0
  -4   1  -1  524.37   18.88   0
  -4   1  -1  520.33   10.90   0
   4  -1   1  496.22   11.93   0
   4  -1   1  527.29   18.67   0
   4  -1   1  502.13   14.48   0
   4   1   1  541.36   28.92   0
  -4  -1  -2 1368.01   26.85   0
  -4  -1  -2 1316.00   30.44   0
  -4  -1  -2 1286.82   25.90   0
  -4   1  -2 1258.04   30.43   0
  -4   1  -2 1298.68   22.64   0
   4  -1   2 1261.89   26.32   0
   4  -1   2 1222.74   24.09   0
   4   1   2 1226.64   34.17   0
  -4  -1  -3  181.47   12.14   0
  -4  -1  -3  158.65   14.68   0
  -4  -1  -3  181.85   12.27   0
  -4   1  -3  160.00   16.52   0
  -4   1  -3  194.15   13.44   0
   4  -1   3  164.09   12.94   0
   4   1   3  150.67   15.86   0
  -4  -1  -4  236.86   11.03   0
  -4  -1  -4  218.67   17.85   0
  -4  -1  -4  215.68   21.59   0
  -4  -1  -4  237.28   13.70   0
  -4   1  -4  223.40   21.28   0
  -4   1  -4  242.08   20.63   0
  -4   1  -4  249.75   17.40   0
   4  -1   4  217.88   15.39   0
   4   1   4  209.14    6.73   0
   4   1   4  208.70   20.78   0
  -4  -1  -5  110.44   15.98   0
  -4  -1  -5   81.63   18.48   0
  -4  -1  -5  104.29   11.85   0
  -4   1  -5   89.18   18.63   0
  -4   1  -5  116.41   14.72   0
  -4   1  -5   84.71   15.48   0
   4  -1   5   92.90   13.66   0
   4   1   5   95.93   19.39   0
  -4  -1  -6   -9.77    9.71   0
  -4  -1  -6   -2.35   15.57   0
  -4   1  -6   -4.74   15.93   0
  -4   1  -6    6.63    7.68   0
  -4   1  -6    3.01   12.47   0
   4  -1   6    1.40   10.18   0
   4   1   6   -2.58   14.15   0
  -4  -1  -7   13.09   12.35   0
  -4  -1  -7   10.86   19.48   0
  -4   1  -7   22.53   16.84   0
   4  -1   7   -4.27   16.36   0
   4   1   7   -4.53   19.75   0
  -4  -1  -8   12.89   22.84   0
  -4   1  -8   24.28   20.90   0
   4  -1   8    4.39   19.29   0
   4   1   8   -1.55   23.85   0
  -4  -2   9   29.07   24.54   0
  -4   2   9   20.62   24.06   0
   4  -2  -9   73.33   30.35   0
   4   2  -9   18.12   24.63   0
  -4  -2   8     .26   18.25   0
  -4   2   8   -3.18   20.78   0
   4  -2  -8   13.17   24.39   0
   4   2  -8    -.30   20.41   0
  -4  -2   7   37.64   19.09   0
  -4   2   7   51.09   18.89   0
   4  -2  -7   30.79   13.59   0
   4  -2  -7   54.86   24.49   0
   4   2  -7   52.01   21.20   0
  -4  -2   6   12.25   16.23   0
  -4   2   6    7.41   16.94   0
   4  -2  -6   13.00   10.39   0
   4  -2  -6   14.81   18.03   0
   4  -2  -6   10.90   14.25   0
   4   2  -6    2.59   10.41   0
   4   2  -6   -1.18   14.72   0
  -4  -2   5   -1.81    8.54   0
  -4  -2   5   10.22   12.00   0
  -4  -2   5    9.88   10.56   0
   4  -2  -5   -3.22    7.72   0
   4  -2  -5   -1.48   13.66   0
   4  -2  -5   -3.46   10.08   0
   4   2  -5    3.71    8.72   0
   4   2  -5   -4.39   12.50   0
  -4  -2   4   46.11   10.93   0
  -4  -2   4   31.93   12.30   0
  -4  -2   4   36.23   11.79   0
   4  -2  -4   32.11    9.28   0
   4  -2  -4   40.66   14.26   0
   4  -2  -4   36.88   11.97   0
   4   2  -4   26.93    9.64   0
   4   2  -4   28.07   13.71   0
  -4  -2   3  339.53   18.01   0
  -4  -2   3  284.14    7.00   0
  -4  -2   3  309.74   21.19   0
  -4  -2   3  283.57   18.81   0
  -4   2   3  309.44    9.47   0
   4  -2  -3  325.46   17.05   0
   4  -2  -3  349.64   21.29   0
   4  -2  -3  299.14   18.57   0
   4   2  -3  302.91   16.93   0
   4   2  -3  289.76   23.54   0
  -4  -2   2   56.93    9.11   0
  -4  -2   2   68.49    7.03   0
  -4  -2   2   43.39   10.11   0
  -4  -2   2   68.60   12.06   0
   4  -2  -2   90.08   11.02   0
   4  -2  -2   65.05    9.79   0
   4   2  -2   53.68    9.19   0
   4   2  -2   78.09   18.68   0
   4   2  -2   69.62   12.77   0
  -4  -2   1  843.17   22.68   0
  -4  -2   1  874.89   19.68   0
  -4  -2   1  823.25   25.05   0
  -4  -2   1  851.93   26.98   0
  -4   2   1  884.98   19.61   0
   4  -2  -1  855.89   23.95   0
   4   2  -1  793.15   30.13   0
  -4  -2   0   60.14    8.88   0
  -4  -2   0   54.50    8.86   0
  -4  -2   0   51.00    9.13   0
  -4  -2   0   47.48   10.69   0
  -4   2   0   48.35    8.15   0
  -4   2   0   42.68    4.76   0
  -4   2   0   43.29    4.92   0
   4  -2   0   56.51    8.86   0
   4   2   0   73.09   19.16   0
  -4  -2  -1 2237.92   31.94   0
  -4  -2  -1 2159.95   37.17   0
  -4  -2  -1 2486.29   35.10   0
  -4  -2  -1 2263.89   40.53   0
  -4   2  -1 2250.16   37.69   0
  -4   2  -1 2130.79   21.26   0
   4  -2   1 1938.82   40.23   0
   4  -2   1 2147.33   20.67   0
   4  -2   1 2128.85   31.21   0
   4   2   1 2155.68   62.23   0
  -4  -2  -2  499.34   15.07   0
  -4  -2  -2  450.98   20.37   0
  -4  -2  -2  457.38   20.64   0
  -4   2  -2  428.20   20.69   0
  -4   2  -2  437.33   14.04   0
   4  -2   2  441.73   21.79   0
   4  -2   2  415.52   14.09   0
   4   2   2  475.81   30.71   0
  -4  -2  -3 1492.24   18.86   0
  -4  -2  -3 1428.50   36.11   0
  -4  -2  -3 1548.91   35.82   0
  -4   2  -3 1329.38   35.92   0
  -4   2  -3 1429.86   28.93   0
   4  -2   3 1389.10   35.97   0
   4   2   3 1426.45   46.81   0
  -4  -2  -4  383.49   22.86   0
  -4  -2  -4  416.68   22.29   0
  -4   2  -4  352.14   24.28   0
  -4   2  -4  343.17   18.94   0
   4  -2   4  392.21   23.19   0
   4   2   4  359.61   29.65   0
  -4  -2  -5  941.93   35.95   0
  -4  -2  -5 1012.59   32.99   0
  -4   2  -5  995.27   39.97   0
  -4   2  -5  930.10   31.89   0
  -4   2  -5  862.23   31.45   0
   4  -2   5  905.03   34.51   0
   4   2   5  932.30   43.84   0
  -4  -2  -6  130.36   20.46   0
  -4  -2  -6  113.09   16.38   0
  -4   2  -6  133.43   24.70   0
  -4   2  -6  116.49   19.77   0
   4  -2   6   91.74   18.11   0
   4   2   6   76.85   21.80   0
  -4  -2  -7  366.02   28.88   0
  -4   2  -7  384.19   39.17   0
  -4   2  -7  379.90   32.13   0
   4  -2   7  329.23   29.31   0
   4   2   7  332.62   38.99   0
  -4  -2  -8   24.11   16.99   0
  -4   2  -8    1.28   17.90   0
   4  -2   8   17.22   20.32   0
   4   2   8   50.98   27.60   0
  -4  -3   8   25.25   25.18   0
  -4   3   8   15.83   27.64   0
   4  -3  -8   10.07   16.82   0
   4  -3  -8   30.19   30.46   0
   4   3  -8    6.64   21.69   0
  -4  -3   7   97.58   27.25   0
  -4   3   7  122.63   26.40   0
  -4   3   7  161.69   28.32   0
   4  -3  -7  181.81   25.13   0
   4  -3  -7  144.75   37.21   0
   4  -3  -7  163.81   27.45   0
   4   3  -7  126.95   23.11   0
   4   3  -7  145.92   28.16   0
  -4  -3   6  105.03   25.12   0
  -4   3   6   70.95   19.39   0
   4  -3  -6   88.55   18.31   0
   4  -3  -6   94.95   28.88   0
   4  -3  -6  123.71   23.48   0
   4   3  -6   71.95   17.13   0
   4   3  -6   77.79   24.70   0
  -4  -3   5  495.95   33.16   0
  -4  -3   5  583.67   25.11   0
  -4   3   5  669.53   32.71   0
   4  -3  -5  665.80   30.90   0
   4  -3  -5  702.19   35.74   0
   4   3  -5  638.02   31.70   0
   4   3  -5  569.95   38.20   0
  -4  -3   4  246.21   22.34   0
  -4  -3   4  200.43   26.13   0
  -4  -3   4  208.60   18.45   0
  -4   3   4  195.73   19.85   0
   4  -3  -4  232.10   19.88   0
   4  -3  -4  235.00   22.51   0
   4   3  -4  215.67   21.37   0
   4   3  -4  239.70   30.03   0
  -4  -3   3 1363.75   36.77   0
  -4  -3   3 1244.00   42.57   0
  -4  -3   3 1352.86   36.10   0
  -4   3   3 1434.74   34.64   0
   4  -3  -3 1361.07   37.22   0
   4  -3  -3 1328.76   38.11   0
   4   3  -3 1308.73   36.98   0
   4   3  -3 1342.50   48.92   0
  -4  -3   2  185.40   17.27   0
  -4  -3   2  190.15   11.93   0
  -4  -3   2  202.95   21.50   0
  -4  -3   2  217.00   18.67   0
  -4   3   2  206.88   13.03   0
  -4   3   2  216.12   16.75   0
   4  -3  -2  217.29   17.50   0
   4  -3  -2  220.57   18.32   0
   4   3  -2  200.22   18.62   0
   4   3  -2  216.10   29.98   0
   4   3  -2  218.94   21.20   0
  -4  -3   1 2312.44   41.75   0
  -4  -3   1 2350.43   37.08   0
  -4  -3   1 2321.22   49.49   0
  -4  -3   1 2241.01   45.88   0
  -4   3   1 2372.02   37.48   0
   4  -3  -1 2321.40   44.14   0
   4   3  -1 2375.31   45.86   0
   4   3  -1 2320.19   53.07   0
  -4  -3   0  129.48   13.66   0
  -4  -3   0  154.30   14.17   0
  -4  -3   0  151.04   18.13   0
  -4  -3   0  135.70   16.88   0
  -4   3   0  145.61   15.02   0
  -4   3   0  130.82   11.26   0
   4  -3   0  154.60   14.28   0
   4   3   0  122.65   22.46   0
  -4  -3  -1 1712.54   31.54   0
  -4  -3  -1 1649.80   37.51   0
  -4  -3  -1 1767.80   43.91   0
  -4  -3  -1 1572.13   40.22   0
  -4   3  -1 1673.86   37.80   0
  -4   3  -1 1506.38   24.54   0
   4  -3   1 1543.46   44.87   0
   4  -3   1 1559.96   32.65   0
   4   3   1 1571.72   59.10   0
  -4  -3  -2   37.08   11.85   0
  -4  -3  -2   54.22   13.45   0
  -4   3  -2   28.75   11.29   0
  -4   3  -2   29.12    7.59   0
   4  -3   2   46.03   13.95   0
   4  -3   2   32.39    8.24   0
   4   3   2   50.07   24.77   0
  -4  -3  -3  342.63   23.44   0
  -4  -3  -3  368.69   24.75   0
  -4   3  -3  374.70   25.78   0
  -4   3  -3  327.49   17.55   0
   4  -3   3  306.62   23.83   0
   4  -3   3  332.05   15.37   0
   4   3   3  348.29   35.35   0
  -4  -3  -4   30.96   13.73   0
  -4  -3  -4   20.96   13.57   0
  -4   3  -4   25.04   13.26   0
  -4   3  -4   31.74   11.06   0
   4  -3   4   16.63   14.95   0
   4   3   4   21.77   22.27   0
  -4  -3  -5   24.34   14.33   0
  -4  -3  -5    8.74   13.86   0
  -4   3  -5   19.84   15.73   0
  -4   3  -5   10.95   10.79   0
   4  -3   5   27.45   16.64   0
   4   3   5   23.16   24.71   0
  -4  -3  -6   20.58   15.28   0
  -4  -3  -6   10.73   15.49   0
  -4   3  -6    3.53   17.24   0
  -4   3  -6   19.68   13.66   0
   4  -3   6     .11   16.35   0
   4   3   6    4.73   24.41   0
  -4  -3  -7   48.02   19.32   0
  -4   3  -7   14.54   21.63   0
  -4   3  -7   22.52   17.38   0
   4  -3   7    3.72   17.59   0
   4   3   7   29.05   29.01   0
  -4  -4   7   12.70   23.60   0
   4  -4  -7    -.61   17.21   0
   4  -4  -7   12.55   21.51   0
   4   4  -7   -4.93   17.95   0
   4   4  -7  -10.05   20.68   0
  -4  -4   6    6.75   22.91   0
   4  -4  -6   17.05   16.43   0
   4  -4  -6   13.30   19.36   0
   4   4  -6   12.99   17.01   0
   4   4  -6   21.27   21.59   0
  -4  -4   5   11.29   19.76   0
   4  -4  -5   11.22   14.40   0
   4  -4  -5    1.08   15.97   0
   4   4  -5    2.27   15.21   0
   4   4  -5    9.23   20.21   0
  -4  -4   4  -11.33   15.24   0
  -4  -4   4   -1.85   10.62   0
   4  -4  -4   20.92   13.56   0
   4  -4  -4    2.35   14.48   0
   4   4  -4    -.42   13.54   0
   4   4  -4   10.49   18.71   0
  -4  -4   3   27.27   19.87   0
  -4  -4   3   11.49   12.37   0
   4  -4  -3   23.45   13.75   0
   4  -4  -3   11.20   13.87   0
   4   4  -3    5.78   13.31   0
   4   4  -3   26.50   22.32   0
  -4  -4   2   59.46   11.36   0
  -4  -4   2   29.04   18.22   0
  -4  -4   2   58.67   15.35   0
  -4   4   2   52.74   14.48   0
   4  -4  -2   39.85   13.74   0
   4  -4  -2   56.02   14.82   0
   4   4  -2   52.53   15.36   0
   4   4  -2   42.93   23.89   0
   4   4  -2   55.33   16.21   0
  -4  -4   1   76.38   13.31   0
  -4  -4   1   79.49   20.83   0
  -4  -4   1   71.82   16.84   0
  -4   4   1   96.43   14.97   0
   4  -4  -1   72.73   15.99   0
   4   4  -1   71.06   15.66   0
   4   4  -1   85.32   19.71   0
  -4  -4   0  402.48   23.75   0
  -4  -4   0  364.65   30.57   0
  -4  -4   0  338.94   26.12   0
  -4   4   0  405.84   24.55   0
   4  -4   0  364.31   24.21   0
   4   4   0  370.69   26.31   0
   4   4   0  383.06   34.76   0
  -4  -4  -1  218.18   20.92   0
  -4  -4  -1  229.43   29.01   0
  -4  -4  -1  166.92   22.19   0
  -4   4  -1  241.34   23.15   0
   4  -4   1  207.91   28.00   0
   4  -4   1  193.96   18.14   0
   4   4   1  199.69   34.28   0
  -4  -4  -2  583.43   30.69   0
  -4  -4  -2  588.30   33.29   0
  -4   4  -2  617.07   32.46   0
   4  -4   2  540.10   35.89   0
   4  -4   2  534.96   24.09   0
   4   4   2  605.44   48.94   0
  -4  -4  -3  170.03   22.33   0
  -4  -4  -3  195.18   25.63   0
  -4   4  -3  157.44   22.18   0
   4  -4   3  127.70   23.42   0
   4   4   3  186.21   37.56   0
  -4  -4  -4  354.80   30.29   0
  -4  -4  -4  410.50   32.82   0
  -4   4  -4  327.19   32.22   0
   4  -4   4  365.74   34.39   0
   4   4   4  348.19   47.58   0
  -4  -4  -5   98.93   21.65   0
  -4  -4  -5  105.46   24.13   0
  -4   4  -5  156.35   26.33   0
   4  -4   5   93.13   24.98   0
   4   4   5  121.05   36.24   0
  -4  -4  -6  224.25   31.42   0
  -4  -4  -6  211.86   31.14   0
  -4   4  -6  192.47   30.70   0
   4  -4   6  211.25   32.81   0
   4   4   6  195.10   44.75   0
  -4  -5   5  -17.26   23.26   0
   4  -5  -5   -3.57   16.56   0
   4  -5  -5   13.64   20.80   0
   4   5  -5    3.38   19.21   0
   4   5  -5   -4.78   20.32   0
  -4  -5   4  370.04   42.70   0
   4  -5  -4  390.16   34.44   0
   4  -5  -4  359.17   35.66   0
   4   5  -4  375.18   38.06   0
   4   5  -4  360.99   39.71   0
  -4  -5   3   -2.13   18.88   0
  -4  -5   3    9.82   15.00   0
   4  -5  -3   -1.73   15.07   0
   4   5  -3   -2.03   17.19   0
   4   5  -3    3.52   23.63   0
  -4  -5   2  355.74   38.84   0
  -4  -5   2  395.65   31.27   0
   4  -5  -2  461.23   33.82   0
   4   5  -2  438.50   36.08   0
   4   5  -2  401.13   45.24   0
   4   5  -2  415.64   32.59   0
  -4  -5   1   32.83   14.31   0
  -4  -5   1   38.10   23.77   0
  -4  -5   1   22.75   16.60   0
  -4   5   1   24.63   14.16   0
   4  -5  -1   23.11   16.89   0
   4   5  -1   27.56   16.92   0
   4   5  -1   50.20   18.74   0
  -4  -5   0  378.63   28.29   0
  -4  -5   0  374.41   39.16   0
  -4  -5   0  391.62   32.85   0
  -4   5   0  443.43   30.78   0
   4  -5   0  391.60   29.06   0
   4   5   0  387.40   32.14   0
   4   5   0  401.79   35.76   0
  -4  -5  -1   27.80   16.37   0
  -4  -5  -1   41.94   19.72   0
  -4   5  -1   33.91   15.42   0
   4  -5   1   42.25   16.10   0
   4   5   1   27.94   16.63   0
   4   5   1   53.24   24.30   0
  -4  -5  -2  142.93   24.82   0
  -4  -5  -2  145.53   26.61   0
  -4   5  -2  142.62   24.91   0
   4  -5   2  116.03   26.83   0
   4  -5   2  131.13   22.78   0
   4   5   2  140.82   33.29   0
   4   5   2  146.07   40.75   0
  -4  -5  -3    4.63   17.31   0
  -4  -5  -3    7.83   19.19   0
  -4   5  -3    7.44   18.02   0
   4  -5   3   -3.07   22.15   0
  -4  -5  -4   43.52   20.23   0
  -4  -5  -4   25.70   22.24   0
  -4   5  -4   41.73   21.93   0
   4  -5   4   47.52   22.98   0
  -4  -5  -5   29.78   20.18   0
  -4  -5  -5   11.50   22.14   0
  -4   5  -5  -19.41   18.21   0
   4  -5   5    -.55   21.98   0
  -4  -6   3   -7.66   27.52   0
  -4  -6   2   39.90   29.60   0
  -4  -6   2   58.93   22.44   0
   4  -6  -2   79.07   25.25   0
   4   6  -2   50.84   23.71   0
   4   6  -2   63.63   32.41   0
  -4  -6   1    5.83   26.96   0
  -4  -6   1   25.31   21.07   0
   4  -6  -1   16.47   19.90   0
   4   6  -1   10.83   19.64   0
   4   6  -1    7.92   33.30   0
  -4  -6   0   62.40   23.51   0
  -4  -6   0   64.07   24.92   0
  -4   6   0   62.79   21.08   0
   4  -6   0   66.65   21.66   0
   4   6   0   53.30   22.01   0
  -4  -6  -1   49.43   21.43   0
  -4  -6  -1   44.34   24.69   0
  -4   6  -1   69.76   23.37   0
   4  -6   1   62.45   20.23   0
  -4  -6  -2   31.23   20.42   0
  -4  -6  -2   32.98   24.26   0
  -4   6  -2   15.38   21.16   0
  -5   0   9  136.49   30.14   0
   5   0  -9  155.97   34.57   0
  -5   0   8   -7.88   18.97   0
   5   0  -8  -15.17   18.43   0
  -5   0   7  645.33   37.79   0
   5   0  -7  622.22   40.50   0
  -5   0   6    7.97   15.19   0
   5   0  -6    5.14   15.41   0
  -5   0   5 1714.53   30.48   0
  -5   0   5 1614.36   49.11   0
   5   0  -5 1681.17   47.75   0
  -5   0   4    2.94    5.75   0
  -5   0   4   -2.26   10.65   0
   5   0  -4    3.77    9.03   0
  -5   0   3 2356.23   36.33   0
  -5   0   3 2109.64   49.07   0
   5   0  -3 2164.89   35.12   0
   5   0  -3 2193.72   22.39   0
   5   0  -3 2210.79   41.95   0
  -5   0   2   27.39    8.90   0
   5   0  -2   19.43    8.47   0
  -5   0   1 1831.30   39.95   0
   5   0  -1 1926.54   36.42   0
   5   0  -1 1706.60   35.15   0
  -5   0   0    3.28    9.35   0
   5   0   0    5.07   13.90   0
  -5   0  -1   25.92   11.16   0
   5   0   1   37.96   11.33   0
  -5   0  -2   29.62   11.53   0
   5   0   2   24.16    9.33   0
  -5   0  -3   60.09   14.75   0
  -5   0  -3   54.83   13.94   0
  -5   0  -3   64.40   12.25   0
  -5   0  -3   71.28    8.45   0
   5   0   3   60.27    7.05   0
   5   0   3   50.18   10.94   0
  -5   0  -4   14.58   12.98   0
  -5   0  -4    5.37    9.75   0
  -5   0  -4    5.09    9.36   0
  -5   0  -4    2.38    3.70   0
   5   0   4     .00    5.07   0
   5   0   4   -2.04    8.96   0
  -5   0  -5  433.67   31.11   0
  -5   0  -5  468.37   25.94   0
  -5   0  -5  432.22   27.28   0
   5   0   5  386.14   19.86   0
   5   0   5  407.05   27.26   0
  -5   0  -6     .60   12.50   0
  -5   0  -6    4.63   10.39   0
  -5   0  -6    5.12   14.73   0
   5   0   6   -5.39   14.41   0
  -5   0  -7  238.44   22.08   0
  -5   0  -7  288.04   31.86   0
   5   0   7  267.52   32.28   0
  -5   0  -8    5.45   20.20   0
   5   0   8  -11.03   17.77   0
  -5  -1   9   10.11   24.11   0
  -5   1   9   27.94   23.51   0
   5  -1  -9   24.61   23.82   0
   5   1  -9   -8.27   21.52   0
  -5  -1   8    1.96   20.67   0
  -5   1   8   16.58   20.80   0
   5  -1  -8   -5.63   18.98   0
   5   1  -8     .53   17.77   0
  -5  -1   7    7.54   18.08   0
  -5   1   7   27.42   18.51   0
   5  -1  -7   21.80   19.63   0
   5   1  -7   13.01   15.39   0
  -5  -1   6   14.12    9.07   0
  -5  -1   6    2.19   15.52   0
  -5   1   6    7.47   15.50   0
   5  -1  -6    8.05   15.29   0
   5   1  -6    3.95   14.45   0
  -5  -1   5  326.56   18.69   0
  -5  -1   5  314.62   24.94   0
  -5   1   5  353.42   31.46   0
   5  -1  -5  361.33   26.11   0
   5   1  -5  352.36   16.46   0
   5   1  -5  305.92   25.09   0
  -5  -1   4  149.31   13.53   0
  -5  -1   4  143.06   19.96   0
  -5   1   4  119.07   14.10   0
   5  -1  -4  152.53   17.10   0
   5   1  -4  128.29   11.97   0
   5   1  -4  127.87   18.36   0
  -5  -1   3  980.51   25.22   0
  -5  -1   3  864.39   30.63   0
  -5   1   3  932.71   25.24   0
   5  -1  -3  963.58   26.87   0
   5   1  -3  891.49   22.02   0
   5   1  -3  908.65   33.22   0
  -5  -1   2  894.60   24.19   0
  -5  -1   2  865.47   25.33   0
  -5  -1   2  760.45   26.63   0
  -5   1   2  873.71   22.12   0
   5  -1  -2  863.41   20.62   0
   5   1  -2  846.60   32.89   0
   5   1  -2  829.08   28.08   0
  -5  -1   1 2173.65   36.80   0
  -5  -1   1 2171.45   38.67   0
  -5  -1   1 2084.38   36.32   0
  -5   1   1 2194.39   33.86   0
   5  -1  -1 2089.73   20.72   0
   5  -1  -1 2175.56   26.41   0
   5   1  -1 2120.32   47.25   0
  -5  -1   0 2707.00   42.28   0
  -5  -1   0 2676.97   44.41   0
  -5  -1   0 2541.48   32.56   0
  -5   1   0 2595.12   39.36   0
   5  -1   0 2590.75   41.40   0
   5   1   0 2612.88   61.51   0
  -5  -1  -1 2045.30   38.19   0
  -5  -1  -1 1897.73   38.61   0
  -5  -1  -1 1983.70   18.87   0
  -5  -1  -1 1964.15   38.09   0
  -5   1  -1 1935.79   37.52   0
   5  -1   1 1906.07   32.74   0
   5   1   1 1694.47   47.63   0
  -5  -1  -2 1807.73   36.64   0
  -5  -1  -2 1669.11   37.80   0
  -5  -1  -2 1804.20   34.04   0
  -5   1  -2 1725.94   38.99   0
  -5   1  -2 1734.63   26.97   0
   5  -1   2 1719.99   32.19   0
   5  -1   2 1645.27   30.49   0
   5   1   2 1698.99   44.24   0
  -5  -1  -3 1645.57   34.58   0
  -5  -1  -3 1501.43   38.23   0
  -5  -1  -3 1634.70   31.79   0
  -5   1  -3 1539.68   40.78   0
  -5   1  -3 1586.91   31.47   0
  -5   1  -3 1524.00   16.18   0
   5  -1   3 1446.81   30.30   0
   5  -1   3 1426.94   31.93   0
   5   1   3 1416.10   40.43   0
  -5  -1  -4  873.77   24.23   0
  -5  -1  -4  817.48   31.06   0
  -5  -1  -4  897.95   24.52   0
  -5   1  -4  876.79   36.37   0
  -5   1  -4  834.69   35.91   0
  -5   1  -4  855.94   28.42   0
   5  -1   4  766.05   24.56   0
   5  -1   4  804.66   28.41   0
   5   1   4  673.82   31.06   0
  -5  -1  -5  822.24   32.53   0
  -5  -1  -5  751.67   36.48   0
  -5  -1  -5  833.60   24.23   0
  -5   1  -5  856.55   40.49   0
  -5   1  -5  832.21   32.34   0
  -5   1  -5  801.72   31.60   0
   5  -1   5  706.65   25.73   0
   5  -1   5  810.93   32.66   0
   5   1   5  733.15   36.68   0
  -5  -1  -6  136.59   19.84   0
  -5  -1  -6  121.68   24.57   0
  -5   1  -6  134.66   24.38   0
  -5   1  -6  159.09   18.39   0
  -5   1  -6  173.10   23.50   0
   5  -1   6  117.74   16.82   0
   5  -1   6  143.02   22.85   0
   5   1   6  110.57   23.67   0
  -5  -1  -7  219.00   25.92   0
  -5  -1  -7  254.98   35.36   0
  -5   1  -7  193.64   27.36   0
   5  -1   7  194.06   26.67   0
   5   1   7  134.42   26.77   0
  -5  -1  -8    8.49   23.11   0
  -5   1  -8   18.09   19.65   0
   5  -1   8   13.03   19.54   0
   5   1   8   35.74   22.40   0
  -5  -2   8  267.70   36.88   0
  -5   2   8  242.06   34.05   0
   5  -2  -8  259.61   41.61   0
   5   2  -8  231.07   35.34   0
  -5  -2   7  120.16   27.90   0
  -5   2   7  106.80   26.59   0
   5  -2  -7  125.24   29.45   0
   5   2  -7   98.82   26.24   0
  -5  -2   6  759.00   32.02   0
  -5  -2   6  651.23   39.29   0
  -5   2   6  751.31   47.54   0
   5  -2  -6  743.02   43.71   0
   5   2  -6  689.15   29.24   0
   5   2  -6  691.74   41.63   0
  -5  -2   5   78.05   14.21   0
  -5  -2   5   62.46   18.00   0
   5  -2  -5   77.49   13.80   0
   5  -2  -5   75.62   19.74   0
   5  -2  -5   68.24   15.69   0
   5   2  -5   79.00   13.41   0
   5   2  -5   47.21   16.86   0
  -5  -2   4  965.63   30.33   0
  -5  -2   4  842.26   35.66   0
   5  -2  -4  949.38   35.17   0
   5  -2  -4  915.15   33.61   0
   5   2  -4  922.82   28.99   0
   5   2  -4  897.02   40.54   0
  -5  -2   3    9.42    7.57   0
  -5  -2   3    4.49    3.80   0
  -5  -2   3   11.53   10.81   0
  -5   2   3    3.22    4.55   0
   5  -2  -3   16.29   10.07   0
   5  -2  -3    9.15    9.17   0
   5   2  -3    1.59    6.55   0
   5   2  -3    7.32   12.97   0
   5   2  -3   14.17   10.00   0
  -5  -2   2 1166.66   29.65   0
  -5  -2   2 1142.73   21.48   0
  -5  -2   2 1096.68   33.07   0
  -5  -2   2 1154.37   35.54   0
   5  -2  -2 1174.92   31.70   0
   5   2  -2 1154.17   30.30   0
   5   2  -2 1155.94   44.81   0
   5   2  -2 1103.62   34.96   0
  -5  -2   1   11.02    6.98   0
  -5  -2   1   22.14    7.45   0
  -5  -2   1   23.13    9.42   0
  -5  -2   1   20.08   11.26   0
  -5   2   1   13.32    6.39   0
  -5   2   1   20.49    3.35   0
   5  -2  -1    7.10    7.25   0
   5   2  -1   34.85   15.66   0
  -5  -2   0  246.16   14.90   0
  -5  -2   0  264.88   15.71   0
  -5  -2   0  261.05   15.48   0
  -5  -2   0  233.98   18.83   0
  -5   2   0  233.49   15.16   0
   5  -2   0  253.67   15.32   0
   5   2   0  235.59   27.88   0
  -5  -2  -1    1.98    5.88   0
  -5  -2  -1   -1.15    7.61   0
  -5  -2  -1     .89    6.43   0
  -5  -2  -1    8.21    8.67   0
  -5   2  -1    3.27    7.02   0
  -5   2  -1    3.62    2.82   0
   5  -2   1    1.87    9.81   0
   5  -2   1    3.07    5.33   0
   5  -2   1    2.56    6.13   0
   5   2   1    6.99   17.12   0
  -5  -2  -2   10.09    6.23   0
  -5  -2  -2    8.84    8.69   0
  -5  -2  -2    1.24    8.13   0
  -5   2  -2   12.93    8.19   0
  -5   2  -2   10.07    4.94   0
   5  -2   2   12.07    9.84   0
   5  -2   2    8.03    5.66   0
   5   2   2   -4.41   14.83   0
  -5  -2  -3   46.80    7.59   0
  -5  -2  -3   42.21   12.36   0
  -5  -2  -3   46.32   11.95   0
  -5   2  -3   38.28   11.88   0
  -5   2  -3   54.02    9.32   0
   5  -2   3   34.35   11.80   0
   5  -2   3   52.50   10.09   0
   5   2   3   41.01   17.99   0
  -5  -2  -4   98.88   17.30   0
  -5  -2  -4  109.85   15.85   0
  -5   2  -4  104.57   18.71   0
  -5   2  -4   98.33   13.50   0
   5  -2   4   85.63   14.92   0
   5  -2   4  120.30   15.67   0
   5   2   4   44.90   17.39   0
  -5  -2  -5   18.27   13.11   0
  -5  -2  -5   -4.04    9.55   0
  -5   2  -5    8.16   14.54   0
  -5   2  -5    3.99   13.67   0
  -5   2  -5   11.39   10.90   0
   5  -2   5    1.73   11.87   0
   5  -2   5   10.62   12.09   0
   5   2   5    1.79   15.85   0
  -5  -2  -6  207.10   26.56   0
  -5   2  -6  178.22   28.32   0
  -5   2  -6  204.63   24.52   0
   5  -2   6  171.14   22.68   0
   5  -2   6  206.71   24.82   0
   5   2   6  146.98   28.47   0
  -5  -2  -7   24.53   15.67   0
  -5   2  -7   31.26   22.15   0
  -5   2  -7    8.02   15.74   0
   5  -2   7   10.06   17.65   0
   5   2   7    5.16   19.80   0
  -5  -2  -8   70.86   20.99   0
  -5   2  -8  131.37   27.32   0
   5  -2   8   71.60   23.12   0
   5   2   8   62.48   29.37   0
  -5  -3   8  -20.78   22.47   0
   5  -3  -8   14.38   30.45   0
   5   3  -8   18.56   22.33   0
  -5  -3   7   -9.19   20.50   0
  -5   3   7   -3.81   21.76   0
   5  -3  -7    7.84   27.21   0
   5  -3  -7   24.73   19.93   0
   5   3  -7    4.87   15.66   0
   5   3  -7   16.61   20.55   0
  -5  -3   6  118.79   26.10   0
  -5   3   6  155.84   24.62   0
   5  -3  -6  174.81   23.13   0
   5  -3  -6  149.60   33.06   0
   5  -3  -6  150.68   25.32   0
   5   3  -6  129.55   20.53   0
   5   3  -6  160.39   30.31   0
  -5  -3   5   26.90   13.83   0
  -5  -3   5   16.61   17.87   0
  -5  -3   5    4.08   11.02   0
  -5   3   5   39.95   14.90   0
   5  -3  -5   21.58   13.13   0
   5  -3  -5   30.79   16.63   0
   5   3  -5   26.10   13.82   0
   5   3  -5   21.70   19.96   0
  -5  -3   4  525.95   28.16   0
  -5  -3   4  461.75   31.01   0
  -5  -3   4  433.19   25.92   0
  -5   3   4  462.60   25.70   0
   5  -3  -4  532.52   27.56   0
   5  -3  -4  499.87   29.57   0
   5   3  -4  473.36   27.44   0
   5   3  -4  470.12   37.28   0
  -5  -3   3   44.69   13.08   0
  -5  -3   3   53.46   17.44   0
  -5  -3   3   56.09   14.38   0
   5  -3  -3   40.23   12.15   0
   5   3  -3   24.14   10.68   0
   5   3  -3   55.44   22.31   0
   5   3  -3   51.75   14.40   0
  -5  -3   2  746.39   28.17   0
  -5  -3   2  734.29   20.90   0
  -5  -3   2  720.65   33.13   0
  -5  -3   2  740.36   30.85   0
  -5   3   2  766.03   22.47   0
   5  -3  -2  695.64   28.50   0
   5   3  -2  749.68   29.97   0
   5   3  -2  808.60   47.02   0
   5   3  -2  810.90   35.39   0
  -5  -3   1  293.59   19.35   0
  -5  -3   1  258.51   16.22   0
  -5  -3   1  267.48   22.18   0
  -5  -3   1  256.37   21.79   0
  -5   3   1  263.73   17.06   0
   5  -3  -1  261.86   18.95   0
   5   3  -1  279.05   28.75   0
  -5  -3   0 1178.76   30.86   0
  -5  -3   0 1177.34   31.63   0
  -5  -3   0 1150.48   35.54   0
  -5  -3   0 1014.98   34.34   0
  -5   3   0 1141.27   31.10   0
  -5   3   0 1043.10   16.18   0
   5  -3   0 1154.19   31.81   0
   5   3   0 1210.69   54.13   0
  -5  -3  -1  338.17   18.09   0
  -5  -3  -1  320.02   20.64   0
  -5  -3  -1  320.25   22.91   0
  -5  -3  -1  301.15   21.52   0
  -5   3  -1  318.57   21.94   0
  -5   3  -1  296.87   10.46   0
   5  -3   1  282.47   25.30   0
   5  -3   1  313.65   18.20   0
   5   3   1  321.54   38.36   0
  -5  -3  -2  859.49   23.00   0
  -5  -3  -2  757.14   30.52   0
  -5  -3  -2  728.03   31.41   0
  -5   3  -2  763.71   31.15   0
  -5   3  -2  746.05   18.46   0
   5  -3   2  735.43   34.27   0
   5  -3   2  714.18   16.38   0
   5  -3   2  689.00   22.99   0
   5   3   2  709.22   46.29   0
  -5  -3  -3  173.25   20.55   0
  -5  -3  -3  193.74   22.19   0
  -5   3  -3  122.20   18.02   0
  -5   3  -3  154.70   13.42   0
   5  -3   3  171.00   23.02   0
   5  -3   3  165.58   12.96   0
   5   3   3  169.33   32.79   0
  -5  -3  -4  659.58   33.55   0
  -5  -3  -4  729.91   34.16   0
  -5   3  -4  683.48   35.23   0
  -5   3  -4  631.60   24.42   0
   5  -3   4  695.89   35.49   0
   5   3   4  692.95   51.14   0
  -5  -3  -5   64.65   18.11   0
  -5  -3  -5   85.79   19.69   0
  -5   3  -5   47.30   19.16   0
  -5   3  -5   54.50   14.30   0
   5  -3   5   36.87   17.06   0
   5   3   5   21.82   25.23   0
  -5  -3  -6  293.14   30.10   0
  -5  -3  -6  348.82   31.07   0
  -5   3  -6  288.80   35.41   0
   5  -3   6  277.01   29.77   0
   5  -3   6  279.22   24.96   0
   5   3   6  286.33   40.78   0
  -5  -3  -7    4.07   17.13   0
  -5   3  -7    9.46   22.82   0
   5  -3   7   16.61   18.97   0
   5  -3   7   25.18   17.92   0
   5   3   7   42.09   28.60   0
  -5  -4   7  113.72   31.57   0
   5  -4  -7  162.26   31.34   0
   5   4  -7  108.25   25.13   0
   5   4  -7  107.13   30.37   0
  -5  -4   6   80.20   28.52   0
   5  -4  -6   93.66   25.60   0
   5   4  -6   79.62   22.38   0
   5   4  -6   83.08   28.58   0
  -5  -4   5  137.98   30.47   0
   5  -4  -5  186.36   28.22   0
   5   4  -5  112.33   21.67   0
   5   4  -5  163.58   32.70   0
  -5  -4   4  105.22   26.17   0
  -5  -4   4  113.57   18.66   0
   5  -4  -4  102.28   21.93   0
   5   4  -4   83.39   18.96   0
   5   4  -4  121.70   28.66   0
  -5  -4   3  139.98   26.89   0
  -5  -4   3  110.51   18.78   0
   5  -4  -3  174.62   24.30   0
   5   4  -3  100.96   18.84   0
   5   4  -3   96.32   28.89   0
   5   4  -3  141.88   22.34   0
  -5  -4   2   86.44   13.43   0
  -5  -4   2  101.76   23.75   0
  -5  -4   2   97.61   18.62   0
   5  -4  -2  121.21   20.04   0
   5   4  -2  107.93   19.58   0
   5   4  -2  113.63   31.23   0
   5   4  -2  120.89   22.38   0
  -5  -4   1   88.91   14.43   0
  -5  -4   1  125.52   24.36   0
  -5  -4   1   77.09   18.57   0
  -5   4   1  122.07   16.29   0
   5  -4  -1  102.01   18.01   0
   5   4  -1   73.03   16.55   0
   5   4  -1  104.54   23.47   0
  -5  -4   0   27.16   12.05   0
  -5  -4   0   47.04   18.60   0
  -5  -4   0   45.89   16.66   0
  -5   4   0   43.43   13.57   0
   5  -4   0   46.66   13.63   0
   5   4   0   42.28   15.04   0
   5   4   0   31.59   22.76   0
  -5  -4  -1    6.78   11.82   0
  -5  -4  -1   25.43   16.52   0
  -5  -4  -1   -2.36   13.39   0
  -5   4  -1   -2.84   11.75   0
   5  -4   1     .57   10.52   0
   5   4   1   15.26   26.41   0
  -5  -4  -2    4.91   12.94   0
  -5  -4  -2    8.26   15.60   0
  -5   4  -2   12.97   13.67   0
   5  -4   2   -6.74   16.88   0
   5  -4   2    2.91   10.17   0
   5   4   2   17.34   27.14   0
  -5  -4  -3   10.44   13.79   0
  -5  -4  -3   -6.76   15.22   0
  -5   4  -3    6.77   15.11   0
   5  -4   3   -7.40   17.01   0
   5   4   3   24.95   30.30   0
  -5  -4  -4    2.55   14.65   0
  -5  -4  -4   -8.77   16.08   0
  -5   4  -4   17.63   17.21   0
   5  -4   4   -5.07   17.78   0
   5   4   4   -3.46   30.19   0
  -5  -4  -5    8.82   16.49   0
  -5  -4  -5   -1.11   18.07   0
  -5   4  -5   11.85   19.60   0
   5  -4   5   15.94   19.61   0
   5   4   5   -7.90   31.89   0
  -5  -4  -6   11.10   18.13   0
  -5  -4  -6   15.40   20.48   0
  -5   4  -6   23.45   22.15   0
   5  -4   6   10.07   20.96   0
   5   4   6   29.63   36.53   0
  -5  -5   5   18.37   26.59   0
   5  -5  -5   33.87   22.32   0
   5   5  -5   47.38   22.98   0
   5   5  -5   36.27   25.73   0
  -5  -5   4   31.78   26.87   0
  -5  -5   4   16.15   24.53   0
   5  -5  -4   34.99   21.04   0
   5   5  -4    2.89   19.89   0
   5   5  -4   25.77   26.01   0
  -5  -5   3  102.70   29.43   0
  -5  -5   3  145.61   24.04   0
   5  -5  -3  149.64   27.08   0
   5   5  -3  131.11   25.54   0
   5   5  -3  159.50   35.70   0
  -5  -5   2    6.01   22.49   0
  -5  -5   2    1.73   16.02   0
   5  -5  -2    3.90   16.46   0
   5   5  -2   -9.93   15.74   0
   5   5  -2   -2.01   26.90   0
   5   5  -2   18.97   18.17   0
  -5  -5   1  359.77   26.13   0
  -5  -5   1  296.99   38.65   0
  -5  -5   1  371.10   33.03   0
  -5   5   1  331.17   30.30   0
   5  -5  -1  359.45   30.94   0
   5   5  -1  385.50   34.72   0
   5   5  -1  331.48   34.37   0
  -5  -5   0    7.53   14.07   0
  -5  -5   0    5.26   21.05   0
  -5  -5   0  -11.71   16.20   0
  -5   5   0   18.70   15.24   0
   5  -5   0    3.12   13.78   0
   5   5   0   10.10   16.06   0
   5   5   0  -11.73   20.09   0
  -5  -5  -1  431.10   32.77   0
  -5  -5  -1  423.40   36.31   0
  -5   5  -1  388.44   32.83   0
   5  -5   1  394.78   28.12   0
   5   5   1  411.75   33.67   0
   5   5   1  459.75   45.99   0
  -5  -5  -2   10.94   17.45   0
  -5  -5  -2    -.62   18.43   0
  -5   5  -2   13.14   16.99   0
   5   5   2    2.86   29.33   0
  -5  -5  -3  318.87   33.01   0
  -5  -5  -3  303.90   36.90   0
  -5   5  -3  317.14   36.25   0
   5  -5   3  250.06   36.14   0
   5   5   3  265.49   45.03   0
  -5  -5  -4    -.12   17.07   0
  -5  -5  -4    5.36   20.65   0
  -5   5  -4    -.18   19.01   0
   5  -5   4    4.37   20.44   0
   5   5   4   -6.29   32.72   0
  -5  -5  -5  143.83   28.65   0
  -5  -5  -5  146.32   31.40   0
  -5   5  -5  158.36   30.53   0
   5  -5   5  117.41   30.96   0
  -5  -6   2   27.94   29.20   0
  -5  -6   2   44.56   20.93   0
   5  -6  -2    9.51   21.22   0
   5   6  -2   31.90   24.21   0
   5   6  -2    8.65   31.76   0
  -5  -6   1   68.47   30.34   0
  -5  -6   1   82.27   25.65   0
   5  -6  -1   73.29   23.90   0
   5   6  -1   71.91   25.07   0
   5   6  -1   71.18   39.24   0
  -5  -6   0    7.64   21.67   0
  -5   6   0   -7.09   18.58   0
   5  -6   0    7.06   19.01   0
   5   6   0   15.24   20.46   0
  -5  -6  -1   24.63   20.24   0
  -5  -6  -1   13.52   23.85   0
  -5   6  -1    2.18   19.61   0
   5   6   1   25.76   20.91   0
  -6   0   9  -23.85   22.22   0
   6   0  -9  -11.76   19.52   0
  -6   0   8  207.62   33.68   0
  -6   0   7   -1.89   16.43   0
   6   0  -7   -3.51   16.42   0
  -6   0   6  849.94   43.83   0
   6   0  -6  862.46   42.58   0
  -6   0   5    5.04    6.63   0
  -6   0   5   -9.93   11.43   0
   6   0  -5    6.75   12.53   0
  -6   0   4 2000.50   36.33   0
  -6   0   4 1696.54   50.24   0
   6   0  -4 1863.41   46.23   0
  -6   0   3     .78    7.52   0
  -6   0   3   -8.20   11.41   0
   6   0  -3    4.70    4.18   0
   6   0  -3   -3.08    8.14   0
  -6   0   2 5266.47   67.92   0
   6   0  -2 4992.26   60.92   0
   6   0  -2 4566.40   57.08   0
  -6   0   1    4.38   10.06   0
   6   0  -1   12.31   11.22   0
   6   0  -1    3.85   11.86   0
  -6   0   0 4125.54   62.90   0
   6   0   0 3967.53   66.80   0
  -6   0  -1   -3.43    9.61   0
   6   0   1    6.13   11.97   0
  -6   0  -2 2824.67   56.63   0
   6   0   2 2548.43   48.90   0
  -6   0  -3    -.31   11.34   0
  -6   0  -3   13.24   13.39   0
  -6   0  -3    1.18    8.91   0
  -6   0  -3   -3.07    6.13   0
   6   0   3    4.30    8.68   0
  -6   0  -4 1172.41   42.04   0
  -6   0  -4 1147.49   39.82   0
  -6   0  -4 1165.50   36.85   0
  -6   0  -4 1125.99   20.68   0
   6   0   4 1060.66   21.54   0
   6   0   4 1048.67   36.55   0
  -6   0  -5  -11.08   14.30   0
  -6   0  -5    5.90   12.29   0
  -6   0  -5     .52   12.21   0
   6   0   5    1.30   13.91   0
  -6   0  -6  247.13   27.41   0
  -6   0  -6  276.71   25.78   0
  -6   0  -6  234.02   27.43   0
   6   0   6  259.98   27.04   0
  -6   0  -7    -.57   11.48   0
  -6   0  -7    2.03   18.14   0
   6   0   7    7.09   19.00   0
  -6   0  -8   25.56   21.33   0
   6   0   8   11.19   21.49   0
  -6  -1   9   63.50   28.84   0
  -6   1   9   45.54   26.40   0
   6  -1  -9   69.55   29.68   0
   6   1  -9   69.79   28.46   0
  -6  -1   8  123.80   30.38   0
  -6   1   8  122.42   28.09   0
   6  -1  -8  106.58   27.96   0
   6   1  -8  102.36   28.30   0
  -6  -1   7   69.59   23.72   0
  -6   1   7   77.23   24.87   0
   6  -1  -7   36.13   20.64   0
   6   1  -7   69.52   23.38   0
  -6  -1   6  205.34   18.58   0
  -6  -1   6  206.05   29.75   0
  -6   1   6  189.52   30.03   0
   6  -1  -6  240.56   30.45   0
   6   1  -6  244.87   32.01   0
  -6  -1   5    4.72    8.31   0
  -6  -1   5    5.29   14.14   0
  -6   1   5   -4.43   15.68   0
   6  -1  -5    6.30   12.37   0
   6   1  -5    4.47    6.63   0
   6   1  -5    4.87   13.11   0
  -6  -1   4  232.55   16.96   0
  -6  -1   4  219.28   23.43   0
  -6   1   4  230.44   19.44   0
   6  -1  -4  233.07   20.73   0
   6   1  -4  225.30   14.46   0
   6   1  -4  170.20   22.49   0
  -6  -1   3     .29    6.61   0
  -6  -1   3    4.73   10.92   0
  -6   1   3    2.33    8.65   0
   6  -1  -3    1.42    7.83   0
   6   1  -3    4.29    6.11   0
   6   1  -3   -2.37   10.71   0
   6   1  -3    4.83    8.70   0
  -6  -1   2   30.62    8.99   0
  -6  -1   2   22.94   13.38   0
  -6  -1   2   24.71    9.60   0
  -6   1   2   30.56    9.45   0
   6   1  -2   38.44   16.31   0
   6   1  -2   30.85   11.30   0
  -6  -1   1   30.17    9.47   0
  -6  -1   1   13.31   12.68   0
  -6  -1   1   21.16    9.32   0
  -6   1   1   26.57    8.95   0
   6  -1  -1   24.42    4.94   0
   6  -1  -1   28.69    7.79   0
   6   1  -1   38.79   17.08   0
  -6  -1   0  324.50   20.34   0
  -6  -1   0  301.81   22.34   0
  -6  -1   0  310.69   15.58   0
  -6   1   0  309.40   18.74   0
   6  -1   0  318.33   20.72   0
   6   1   0  279.23   29.51   0
  -6  -1  -1   11.79    9.28   0
  -6  -1  -1    9.74   10.29   0
  -6  -1  -1   10.03    4.76   0
  -6  -1  -1   15.70   11.27   0
  -6   1  -1    9.04    8.49   0
   6  -1   1    8.08    9.95   0
   6   1   1    5.47   15.89   0
  -6  -1  -2  450.03   24.53   0
  -6  -1  -2  418.57   24.06   0
  -6  -1  -2  475.67   22.48   0
  -6   1  -2  431.44   24.45   0
  -6   1  -2  445.07   16.11   0
   6  -1   2  400.80   18.95   0
   6   1   2  370.92   26.49   0
  -6  -1  -3   86.45   14.96   0
  -6  -1  -3   79.78   15.51   0
  -6  -1  -3  105.59   13.52   0
  -6   1  -3   74.48   15.57   0
  -6   1  -3  104.20   12.63   0
   6  -1   3   88.83   12.12   0
   6  -1   3  115.71   14.17   0
   6   1   3   82.44   18.26   0
  -6  -1  -4  550.90   25.93   0
  -6  -1  -4  499.13   28.46   0
  -6  -1  -4  545.89   21.28   0
  -6   1  -4  514.39   32.45   0
  -6   1  -4  463.95   34.97   0
  -6   1  -4  472.09   22.60   0
   6  -1   4  447.01   20.58   0
   6  -1   4  463.47   24.93   0
   6   1   4  483.11   30.83   0
  -6  -1  -5  177.85   15.23   0
  -6  -1  -5  220.88   23.59   0
  -6  -1  -5  200.86   15.34   0
  -6   1  -5  263.62   30.90   0
  -6   1  -5  215.01   24.62   0
  -6   1  -5  169.87   19.80   0
   6  -1   5  159.62   17.11   0
   6  -1   5  179.52   21.73   0
   6   1   5  172.63   24.38   0
  -6  -1  -6  266.15   27.14   0
  -6   1  -6  262.28   30.64   0
  -6   1  -6  284.42   24.63   0
  -6   1  -6  241.33   25.29   0
   6  -1   6  231.66   26.74   0
   6   1   6  261.32   31.87   0
  -6  -1  -7  149.83   24.33   0
  -6   1  -7  128.79   24.30   0
   6  -1   7  180.36   29.21   0
   6   1   7  164.85   30.77   0
  -6   1  -8  127.35   27.76   0
   6  -1   8  106.33   26.87   0
   6   1   8  115.89   29.79   0
  -6  -2   8   -6.60   23.49   0
  -6   2   8   20.25   23.96   0
   6  -2  -8    1.68   24.05   0
   6   2  -8   12.70   23.37   0
  -6  -2   7  308.61   27.63   0
  -6  -2   7  303.76   38.71   0
  -6   2   7  270.21   37.17   0
   6  -2  -7  222.34   34.37   0
   6   2  -7  299.54   39.19   0
  -6  -2   6   10.53   11.12   0
  -6  -2   6    3.96   15.80   0
  -6   2   6    2.19   21.34   0
   6  -2  -6   -4.41   17.34   0
   6   2  -6   13.08   10.79   0
   6   2  -6   -2.53   16.97   0
  -6  -2   5  870.75   32.70   0
  -6  -2   5  708.33   37.23   0
   6  -2  -5  895.53   41.07   0
   6   2  -5  796.08   29.89   0
   6   2  -5  851.77   44.54   0
  -6  -2   4  203.23   19.17   0
  -6  -2   4  177.05   21.52   0
   6  -2  -4  186.29   21.21   0
   6  -2  -4  178.13   21.08   0
   6   2  -4  168.64   17.82   0
   6   2  -4  142.40   23.81   0
  -6  -2   3 2178.31   43.63   0
  -6  -2   3 1924.19   25.80   0
  -6  -2   3 1933.01   49.40   0
  -6   2   3 2055.48   32.34   0
   6  -2  -3 2028.19   41.94   0
   6  -2  -3 2024.47   46.77   0
   6   2  -3 2059.64   41.78   0
   6   2  -3 2153.02   63.02   0
   6   2  -3 2031.03   50.02   0
  -6  -2   2  761.79   26.77   0
  -6  -2   2  723.77   20.66   0
  -6  -2   2  709.89   29.21   0
  -6   2   2  784.15   22.04   0
   6  -2  -2  710.02   21.70   0
   6  -2  -2  750.98   28.31   0
   6   2  -2  766.40   41.88   0
   6   2  -2  694.63   31.98   0
  -6  -2   1 3082.74   48.83   0
  -6  -2   1 3177.47   45.43   0
  -6  -2   1 3120.56   50.46   0
  -6  -2   1 2982.05   58.46   0
  -6   2   1 3345.33   45.42   0
   6  -2  -1 3134.35   50.35   0
   6   2  -1 3175.89   71.19   0
  -6  -2   0  639.67   23.72   0
  -6  -2   0  678.11   25.63   0
  -6  -2   0  655.75   22.21   0
  -6  -2   0  617.76   28.81   0
  -6   2   0  683.79   24.19   0
   6  -2   0  643.71   23.39   0
   6   2   0  663.63   41.53   0
  -6  -2  -1 2352.87   41.57   0
  -6  -2  -1 2162.78   44.87   0
  -6  -2  -1 2334.90   32.38   0
  -6  -2  -1 2260.33   48.41   0
  -6   2  -1 2308.29   44.60   0
   6  -2   1 2029.56   33.17   0
   6   2   1 2134.39   64.68   0
  -6  -2  -2  144.44   14.61   0
  -6  -2  -2  150.46   18.56   0
  -6  -2  -2  154.70   18.73   0
  -6   2  -2  140.70   17.83   0
  -6   2  -2  125.50    8.99   0
   6  -2   2  122.89   16.95   0
   6  -2   2  125.70   11.68   0
   6   2   2   98.94   22.50   0
  -6  -2  -3 1385.66   29.46   0
  -6  -2  -3 1216.66   39.17   0
  -6  -2  -3 1333.80   37.63   0
  -6   2  -3 1253.54   40.47   0
  -6   2  -3 1242.78   26.82   0
   6  -2   3 1241.82   36.51   0
   6  -2   3 1189.74   29.66   0
   6   2   3 1187.61   51.50   0
  -6  -2  -4    -.34    5.37   0
  -6  -2  -4   -3.80   10.96   0
  -6  -2  -4   -1.52   10.36   0
  -6   2  -4    8.89   12.48   0
  -6   2  -4    9.05    8.73   0
   6  -2   4   -7.40   10.29   0
   6  -2   4    8.54   10.50   0
   6   2   4   15.26   19.37   0
  -6  -2  -5  216.12   25.22   0
  -6  -2  -5  250.27   22.32   0
  -6   2  -5  253.87   30.07   0
  -6   2  -5  264.81   31.06   0
  -6   2  -5  269.45   21.52   0
   6  -2   5  221.01   21.81   0
   6  -2   5  287.79   24.26   0
   6   2   5  206.14   32.45   0
  -6  -2  -6   -6.66   13.41   0
  -6   2  -6    9.87   19.34   0
  -6   2  -6    6.05   13.40   0
   6  -2   6    6.41   13.80   0
   6  -2   6    -.39   14.74   0
   6   2   6   19.79   24.24   0
  -6  -2  -7   19.96   17.46   0
  -6   2  -7   42.00   23.90   0
  -6   2  -7   48.67   18.65   0
   6  -2   7   31.60   19.21   0
   6   2   7   19.25   24.52   0
  -6  -2  -8    7.42   16.42   0
   6  -2   8  -19.11   19.24   0
   6   2   8   16.17   28.65   0
  -6  -3   8    5.25   25.56   0
   6  -3  -8    7.70   31.38   0
   6   3  -8   26.48   25.88   0
  -6  -3   7  182.31   36.05   0
  -6   3   7  113.50   33.49   0
   6  -3  -7  200.12   39.02   0
   6   3  -7  102.84   21.17   0
   6   3  -7  200.79   36.81   0
  -6  -3   6    7.99   20.27   0
   6  -3  -6   10.83   23.26   0
   6  -3  -6   10.96   17.77   0
   6   3  -6    4.70   13.35   0
   6   3  -6  -10.04   17.80   0
  -6  -3   5  243.37   26.23   0
  -6  -3   5  193.02   30.54   0
  -6  -3   5  225.40   25.41   0
   6  -3  -5  239.38   28.12   0
   6   3  -5  214.94   25.04   0
   6   3  -5  173.63   29.31   0
  -6  -3   4   -7.50   10.73   0
  -6  -3   4   19.00   16.70   0
  -6  -3   4    6.42   13.75   0
   6  -3  -4   18.93   13.85   0
   6   3  -4   -3.04   11.37   0
   6   3  -4    7.01   18.06   0
  -6  -3   3  181.06   21.33   0
  -6  -3   3  152.62   23.11   0
  -6  -3   3  156.10   21.90   0
   6  -3  -3  173.60   21.18   0
   6   3  -3  160.85   19.92   0
   6   3  -3  169.88   31.75   0
   6   3  -3  205.73   25.69   0
  -6  -3   2   13.81   10.11   0
  -6  -3   2    4.51    7.11   0
  -6  -3   2    3.75   13.24   0
  -6  -3   2    7.32   13.22   0
  -6   3   2    7.31    7.85   0
   6  -3  -2    1.26   10.37   0
   6   3  -2   12.46   10.58   0
   6   3  -2    -.62   19.10   0
   6   3  -2    7.11   15.93   0
  -6  -3   1   33.22   10.73   0
  -6  -3   1   28.04   10.29   0
  -6  -3   1   51.68   15.17   0
  -6  -3   1   34.44   14.89   0
  -6   3   1   19.71    9.16   0
   6  -3  -1   22.18   10.93   0
   6   3  -1   29.07   18.52   0
  -6  -3   0     .75    8.38   0
  -6  -3   0    5.03    9.35   0
  -6  -3   0    5.14   10.97   0
  -6  -3   0     .40   11.83   0
  -6   3   0    5.82    9.02   0
   6  -3   0    -.69    8.80   0
   6   3   0   25.54   24.84   0
  -6  -3  -1  299.95   19.14   0
  -6  -3  -1  288.68   21.64   0
  -6  -3  -1  309.70   22.00   0
  -6  -3  -1  250.41   22.09   0
  -6   3  -1  292.43   22.47   0
   6  -3   1  273.67   18.08   0
   6   3   1  283.53   34.94   0
  -6  -3  -2   23.85    8.84   0
  -6  -3  -2   11.23   11.20   0
  -6  -3  -2   15.88   13.16   0
  -6   3  -2   21.79   11.92   0
   6  -3   2    5.08   14.02   0
   6  -3   2    4.95    8.56   0
   6   3   2   16.58   22.85   0
  -6  -3  -3  536.00   17.95   0
  -6  -3  -3  474.18   29.58   0
  -6  -3  -3  535.30   31.41   0
  -6   3  -3  494.20   30.92   0
   6  -3   3  507.03   31.66   0
   6  -3   3  482.04   29.74   0
   6   3   3  489.43   47.82   0
  -6  -3  -4   76.21   19.82   0
  -6  -3  -4   66.25   17.59   0
  -6   3  -4   58.65   17.94   0
   6  -3   4   50.50   17.58   0
   6  -3   4   48.89   11.94   0
   6   3   4   55.43   29.78   0
  -6  -3  -5  338.96   31.02   0
  -6  -3  -5  346.36   29.56   0
  -6   3  -5  344.88   34.86   0
   6  -3   5  325.32   29.60   0
   6  -3   5  318.86   25.76   0
   6   3   5  296.13   42.67   0
  -6  -3  -6   31.66   18.34   0
  -6  -3  -6   31.45   17.85   0
  -6   3  -6   28.03   22.22   0
   6  -3   6   26.86   19.61   0
   6   3   6   38.78   33.78   0
  -6  -3  -7  119.86   26.86   0
  -6   3  -7  106.98   30.64   0
   6   3   7   94.22   37.63   0
  -6  -4   7   15.09   26.61   0
   6  -4  -7   17.83   23.76   0
   6   4  -7    7.28   19.06   0
   6   4  -7   18.63   25.79   0
  -6  -4   6   93.15   30.63   0
   6  -4  -6  122.30   27.85   0
   6   4  -6   85.25   21.79   0
   6   4  -6  107.82   30.41   0
  -6  -4   5   50.83   24.74   0
   6  -4  -5  114.32   24.32   0
   6   4  -5   67.73   20.50   0
   6   4  -5   82.07   28.40   0
  -6  -4   4  322.78   34.18   0
  -6  -4   4  332.58   28.73   0
   6  -4  -4  413.15   33.23   0
   6   4  -4  367.42   32.14   0
   6   4  -4  351.14   39.21   0
  -6  -4   3  199.69   24.10   0
  -6  -4   3  202.81   30.89   0
  -6  -4   3  182.76   24.52   0
   6  -4  -3  206.76   25.80   0
   6   4  -3  228.17   27.88   0
   6   4  -3  228.49   39.21   0
   6   4  -3  226.89   26.10   0
  -6  -4   2  927.32   37.52   0
  -6  -4   2  936.91   33.76   0
  -6  -4   2  860.79   44.24   0
  -6  -4   2  901.51   39.92   0
   6  -4  -2  920.29   38.91   0
   6   4  -2  880.30   39.78   0
   6   4  -2  918.89   60.95   0
   6   4  -2 1005.16   45.86   0
  -6  -4   1  315.62   25.18   0
  -6  -4   1  323.16   21.84   0
  -6  -4   1  286.50   30.20   0
  -6  -4   1  304.66   28.98   0
  -6   4   1  335.17   24.66   0
   6  -4  -1  333.17   25.93   0
   6   4  -1  339.37   29.76   0
   6   4  -1  370.52   37.26   0
  -6  -4   0  940.05   34.21   0
  -6  -4   0  865.52   33.18   0
  -6  -4   0  845.33   41.37   0
  -6  -4   0  831.57   40.02   0
  -6   4   0  863.75   34.74   0
   6  -4   0  859.72   33.97   0
   6   4   0  920.92   55.02   0
  -6  -4  -1  263.48   25.68   0
  -6  -4  -1  257.25   28.66   0
  -6  -4  -1  249.34   28.43   0
  -6   4  -1  252.18   26.13   0
   6  -4   1  226.86   21.58   0
   6   4   1  180.76   35.88   0
  -6  -4  -2  557.53   33.17   0
  -6  -4  -2  457.70   32.16   0
  -6   4  -2  546.14   34.00   0
   6  -4   2  470.79   24.81   0
   6   4   2  465.45   45.09   0
  -6  -4  -3  143.88   23.59   0
  -6  -4  -3  136.75   24.81   0
  -6   4  -3  117.84   22.09   0
   6  -4   3  100.63   24.76   0
   6   4   3  105.53   34.99   0
  -6  -4  -4  121.53   24.05   0
  -6  -4  -4  111.98   24.03   0
  -6   4  -4  123.59   25.56   0
   6  -4   4  133.69   26.91   0
   6   4   4   95.55   36.05   0
  -6  -4  -5   43.45   18.50   0
  -6  -4  -5   25.91   20.56   0
  -6   4  -5   11.21   20.65   0
   6  -4   5   14.83   20.91   0
   6   4   5   -4.69   32.18   0
  -6  -4  -6   15.21   18.72   0
  -6  -4  -6   39.38   22.69   0
  -6   4  -6   18.77   21.95   0
   6  -4   6   19.38   22.20   0
   6   4   6   16.72   38.42   0
  -6  -5   5    6.20   26.75   0
   6  -5  -5   17.33   21.64   0
   6   5  -5   -5.80   20.32   0
   6   5  -5    5.36   25.96   0
  -6  -5   4     .58   24.08   0
  -6  -5   4   39.41   18.84   0
   6  -5  -4   41.30   23.13   0
   6   5  -4    4.70   20.90   0
   6   5  -4   26.59   27.28   0
  -6  -5   3   19.99   25.14   0
  -6  -5   3    5.66   16.54   0
   6  -5  -3   18.59   20.31   0
   6   5  -3   25.94   21.12   0
   6   5  -3  -15.89   28.35   0
  -6  -5   2    8.90   23.63   0
  -6  -5   2   17.01   18.50   0
   6  -5  -2    -.42   16.24   0
   6   5  -2    4.44   18.37   0
   6   5  -2  -24.52   29.87   0
   6   5  -2    2.91   19.08   0
  -6  -5   1   -3.94   14.76   0
  -6  -5   1   18.34   23.66   0
  -6  -5   1   13.97   19.47   0
   6  -5  -1    5.54   16.40   0
   6   5  -1    6.70   17.34   0
   6   5  -1   11.17   21.85   0
  -6  -5   0    3.29   15.09   0
  -6  -5   0   36.19   21.47   0
  -6  -5   0   22.25   20.27   0
  -6   5   0     .40   14.86   0
   6  -5   0   23.88   16.98   0
   6   5   0   21.97   17.77   0
   6   5   0   30.91   26.53   0
  -6  -5  -1   29.53   18.38   0
  -6  -5  -1   42.43   22.65   0
  -6   5  -1    8.21   16.11   0
   6  -5   1   25.03   15.72   0
   6   5   1   15.64   17.35   0
   6   5   1   24.77   32.12   0
  -6  -5  -2   61.53   22.25   0
  -6  -5  -2   23.23   22.44   0
  -6   5  -2   33.68   20.08   0
   6   5   2   57.07   33.87   0
  -6  -5  -3   20.95   19.88   0
  -6  -5  -3   24.91   23.17   0
  -6   5  -3   18.68   20.37   0
   6   5   3   11.13   31.90   0
  -6  -5  -4  120.79   28.35   0
  -6  -5  -4  115.53   29.83   0
  -6   5  -4  148.67   29.92   0
   6  -5   4   83.73   26.96   0
   6   5   4   41.13   33.96   0
  -6  -6   1   83.42   26.98   0
   6  -6  -1   70.16   24.09   0
   6   6  -1   89.93   26.19   0
   6   6  -1  107.04   44.75   0
  -6  -6   0   46.11   25.75   0
   6  -6   0   62.91   22.93   0
   6   6   0   38.01   22.69   0
  -6  -6  -1   93.95   26.02   0
  -6  -6  -1   79.77   28.49   0
  -6   6  -1   40.77   22.31   0
   6   6   1   61.91   24.60   0
  -7   0   9   67.80   30.07   0
   7   0  -9   56.66   29.87   0
  -7   0   8   -8.04   21.26   0
   7   0  -8    4.67   21.63   0
  -7   0   7   53.21   25.48   0
   7   0  -7   67.36   24.94   0
  -7   0   6  -11.41   15.28   0
   7   0  -6   -3.87   13.02   0
  -7   0   5   22.46    9.37   0
  -7   0   5   22.33   17.28   0
   7   0  -5   29.39   15.69   0
  -7   0   4     .94    7.88   0
  -7   0   4   -3.28   11.43   0
   7   0  -4    -.40    3.60   0
   7   0  -4    -.85   10.59   0
  -7   0   3  279.79   21.40   0
  -7   0   3  227.57   22.86   0
   7   0  -3  292.76   13.26   0
   7   0  -3  294.84   21.63   0
  -7   0   2   24.02   11.66   0
   7   0  -2   28.12   11.11   0
   7   0  -2    8.37   10.21   0
  -7   0   1 1776.73   44.81   0
   7   0  -1 1741.40   43.78   0
   7   0  -1 1672.89   47.52   0
  -7   0   0    -.29   10.14   0
   7   0   0   17.05   14.92   0
  -7   0  -1 2858.58   57.97   0
   7   0   1 2430.35   56.35   0
  -7   0  -2    4.52   11.31   0
  -7   0  -2   24.86   18.35   0
   7   0   2   -4.25   11.83   0
  -7   0  -3 2392.95   56.70   0
  -7   0  -3 2302.70   62.05   0
  -7   0  -3 2485.08   42.32   0
   7   0   3 2283.98   52.60   0
  -7   0  -4   -4.96   13.07   0
  -7   0  -4   -2.44   14.39   0
  -7   0  -4    1.33    5.64   0
   7   0   4    1.91   12.34   0
  -7   0  -5  801.39   39.54   0
  -7   0  -5  788.34   39.57   0
  -7   0  -5  756.78   36.12   0
   7   0   5  679.94   34.95   0
  -7   0  -6   -6.17   14.26   0
  -7   0  -6    6.46   14.85   0
  -7   0  -6    3.61   16.34   0
   7   0   6   12.43   16.39   0
  -7   0  -7  250.08   27.74   0
  -7   0  -7  205.81   31.71   0
   7   0   7  200.74   31.34   0
  -7   0  -8  -12.11   20.32   0
   7   0   8    2.60   21.19   0
  -7  -1   9  125.77   33.33   0
  -7   1   9  119.92   33.19   0
   7  -1  -9  121.33   35.55   0
   7   1  -9  104.23   33.49   0
  -7  -1   8   90.84   29.84   0
  -7   1   8   88.35   29.70   0
   7  -1  -8   75.23   28.11   0
   7   1  -8  102.71   29.09   0
  -7  -1   7  342.27   40.96   0
  -7   1   7  334.84   40.00   0
   7  -1  -7  332.39   38.66   0
   7   1  -7  349.43   38.18   0
  -7  -1   6  379.21   23.46   0
  -7  -1   6  333.79   34.43   0
  -7   1   6  335.48   38.21   0
   7  -1  -6  373.39   34.69   0
   7   1  -6  343.18   32.15   0
  -7  -1   5  675.45   27.32   0
  -7  -1   5  628.60   36.68   0
  -7   1   5  662.94   45.16   0
   7  -1  -5  656.63   35.39   0
   7   1  -5  717.69   22.88   0
   7   1  -5  736.64   40.84   0
  -7  -1   4 1180.31   33.61   0
  -7  -1   4 1040.47   42.28   0
  -7   1   4 1129.32   35.81   0
   7  -1  -4 1171.26   37.80   0
   7   1  -4 1110.35   27.77   0
   7   1  -4 1114.02   45.29   0
  -7  -1   3 1512.14   37.58   0
  -7  -1   3 1350.95   43.55   0
  -7   1   3 1485.95   38.01   0
   7  -1  -3 1516.19   35.41   0
   7   1  -3 1490.79   32.70   0
   7   1  -3 1504.23   50.67   0
   7   1  -3 1371.93   40.60   0
  -7  -1   2 1217.08   35.36   0
  -7  -1   2 1086.54   39.43   0
  -7  -1   2 1045.11   35.40   0
  -7   1   2 1201.81   35.38   0
   7  -1  -2 1098.97   24.72   0
   7   1  -2 1314.36   50.54   0
   7   1  -2 1065.73   37.87   0
  -7  -1   1 1273.95   36.88   0
  -7  -1   1 1321.93   43.72   0
  -7  -1   1 1119.26   32.65   0
  -7   1   1 1417.78   37.78   0
   7  -1  -1 1270.53   19.96   0
   7  -1  -1 1303.34   30.79   0
   7   1  -1 1307.13   48.28   0
  -7  -1   0  403.48   24.43   0
  -7  -1   0  426.01   28.71   0
  -7  -1   0  428.76   19.60   0
  -7   1   0  464.30   25.05   0
   7  -1   0  433.06   13.08   0
   7  -1   0  357.79    9.62   0
   7  -1   0  448.13   25.47   0
   7   1   0  467.08   32.22   0
  -7  -1  -1  863.68   33.79   0
  -7  -1  -1  847.49   36.00   0
  -7  -1  -1  879.67   19.71   0
  -7   1  -1  896.00   33.27   0
   7  -1   1  767.94   30.50   0
   7   1   1  771.73   39.18   0
  -7  -1  -2   42.35   14.20   0
  -7  -1  -2   71.14   16.44   0
  -7  -1  -2   60.64   14.27   0
  -7   1  -2   69.61   15.48   0
   7  -1   2   45.08   12.77   0
   7   1   2   33.01   15.79   0
  -7  -1  -3   92.58   18.39   0
  -7  -1  -3   87.82   18.39   0
  -7  -1  -3   94.26   14.69   0
  -7   1  -3   77.08   16.93   0
  -7   1  -3  109.19   13.64   0
   7  -1   3  127.71   16.50   0
   7   1   3   58.67   18.40   0
  -7  -1  -4    7.72   13.38   0
  -7  -1  -4   11.07   13.87   0
  -7  -1  -4    2.36    8.89   0
  -7   1  -4   18.11   15.03   0
  -7   1  -4    7.71   20.59   0
  -7   1  -4    8.67    9.53   0
   7  -1   4    1.05    8.81   0
   7  -1   4   -2.31   10.56   0
   7   1   4    5.72   13.99   0
  -7  -1  -5   10.14   10.30   0
  -7  -1  -5     .81   14.73   0
  -7   1  -5   15.99   17.31   0
  -7   1  -5    5.63   16.24   0
  -7   1  -5    8.33   12.12   0
   7  -1   5   -3.34   11.64   0
   7   1   5    1.95   15.20   0
  -7  -1  -6   11.50   15.17   0
  -7   1  -6   -8.68   17.05   0
  -7   1  -6   23.48   14.67   0
  -7   1  -6   25.29   14.79   0
   7  -1   6  -21.56   14.60   0
   7   1   6   -3.05   19.74   0
  -7  -1  -7    5.72   17.33   0
  -7   1  -7   24.20   18.21   0
   7  -1   7   20.77   19.71   0
   7   1   7   23.34   21.76   0
  -7   1  -8    2.95   20.02   0
   7  -1   8   13.03   21.19   0
   7   1   8   24.63   26.92   0
  -7  -2   8   27.22   25.21   0
  -7   2   8   -2.69   25.36   0
   7  -2  -8   25.31   28.93   0
   7   2  -8   38.99   24.26   0
  -7  -2   7    9.28   13.40   0
  -7  -2   7   -3.33   18.33   0
  -7   2   7   -6.26   23.68   0
   7  -2  -7   26.98   23.71   0
   7   2  -7   24.66   23.09   0
  -7  -2   6   11.58   12.43   0
  -7  -2   6   -5.89   17.71   0
  -7   2   6   -1.01   25.71   0
   7  -2  -6  -13.08   16.95   0
   7   2  -6     .18   10.13   0
   7   2  -6   12.91   17.68   0
  -7  -2   5   -3.87    9.87   0
  -7  -2   5   19.40   16.62   0
   7  -2  -5   18.10   15.88   0
   7   2  -5   -3.63   10.20   0
   7   2  -5   -4.54   15.60   0
  -7  -2   4   25.53   11.50   0
  -7  -2   4   15.78   13.69   0
   7  -2  -4   29.32   13.68   0
   7   2  -4   28.26   10.90   0
   7   2  -4   28.41   19.87   0
  -7  -2   3    3.60    9.12   0
  -7  -2   3   12.38    7.17   0
  -7  -2   3   20.16   14.16   0
  -7   2   3   14.14    8.76   0
   7  -2  -3   10.68    9.18   0
   7   2  -3    5.35    8.88   0
   7   2  -3   10.87   19.97   0
   7   2  -3    6.80   13.97   0
  -7  -2   2  521.19   25.12   0
  -7  -2   2  519.27   21.22   0
  -7  -2   2  502.71   27.42   0
  -7   2   2  538.28   21.96   0
   7  -2  -2  503.98   26.13   0
   7   2  -2  541.07   43.13   0
   7   2  -2  537.96   34.59   0
  -7  -2   1    3.29    8.86   0
  -7  -2   1   24.30   10.41   0
  -7  -2   1   34.06   11.79   0
  -7  -2   1   27.79   16.29   0
  -7   2   1   12.47    8.53   0
   7   2  -1   16.33   18.78   0
  -7  -2   0  921.33   31.34   0
  -7  -2   0  979.99   32.72   0
  -7  -2   0  926.62   27.05   0
  -7  -2   0  935.70   37.68   0
  -7   2   0  972.29   30.84   0
   7  -2   0  849.00   14.12   0
   7   2   0 1002.57   49.51   0
  -7  -2  -1   20.23   10.23   0
  -7  -2  -1   32.91   13.04   0
  -7  -2  -1   20.43    7.29   0
  -7  -2  -1   24.22   14.10   0
  -7   2  -1   19.79   10.50   0
   7  -2   1   16.26    9.73   0
   7   2   1   15.81   21.35   0
  -7  -2  -2 1521.03   37.55   0
  -7  -2  -2 1318.22   42.07   0
  -7  -2  -2 1488.05   43.08   0
  -7   2  -2 1401.17   41.86   0
  -7   2  -2 1346.85   22.13   0
   7  -2   2 1343.24   31.94   0
   7   2   2 1137.71   51.71   0
  -7  -2  -3  162.81   17.40   0
  -7  -2  -3  194.06   24.32   0
  -7  -2  -3  164.98   20.48   0
  -7   2  -3  146.46   20.94   0
  -7   2  -3  127.41   12.42   0
   7  -2   3  128.08   17.92   0
   7  -2   3  142.58   15.89   0
   7   2   3   95.57   24.49   0
  -7  -2  -4  912.53   25.04   0
  -7  -2  -4  935.68   40.56   0
  -7  -2  -4  949.76   36.27   0
  -7   2  -4  921.91   42.53   0
  -7   2  -4  807.10   27.25   0
   7  -2   4  763.47   31.90   0
   7  -2   4  857.16   31.25   0
   7   2   4  829.13   47.99   0
  -7  -2  -5  172.69   26.54   0
  -7  -2  -5  136.39   19.49   0
  -7   2  -5  117.80   25.13   0
  -7   2  -5  110.77   27.53   0
  -7   2  -5   96.17   16.28   0
   7  -2   5  130.29   19.60   0
   7  -2   5  150.90   21.43   0
   7   2   5   97.22   29.17   0
  -7  -2  -6  418.66   34.88   0
  -7   2  -6  412.88   41.15   0
  -7   2  -6  404.59   31.86   0
   7  -2   6  331.39   29.59   0
   7   2   6  332.69   40.40   0
  -7  -2  -7   58.54   21.46   0
  -7   2  -7   36.74   24.75   0
   7  -2   7   22.06   19.11   0
   7   2   7   15.72   25.11   0
  -7  -3   8  121.13   34.15   0
  -7   3   8  170.20   37.79   0
  -7  -3   7   40.48   25.90   0
  -7   3   7    -.56   29.46   0
   7  -3  -7   24.65   27.96   0
   7   3  -7   38.13   17.65   0
   7   3  -7   26.98   24.90   0
  -7  -3   6  250.48   29.34   0
  -7  -3   6  265.96   37.61   0
   7  -3  -6  236.92   35.68   0
   7   3  -6  285.21   28.79   0
   7   3  -6  272.37   40.12   0
  -7  -3   5  114.85   20.98   0
  -7  -3   5   78.22   24.86   0
  -7  -3   5  110.87   22.29   0
   7  -3  -5   87.57   21.65   0
   7   3  -5   89.80   18.93   0
   7   3  -5   78.47   27.97   0
  -7  -3   4  560.58   32.03   0
  -7  -3   4  440.46   35.74   0
  -7  -3   4  513.25   34.78   0
   7  -3  -4  515.04   33.13   0
   7   3  -4  481.94   30.10   0
   7   3  -4  462.13   40.69   0
  -7  -3   3  132.46   18.59   0
  -7  -3   3  139.11   23.77   0
  -7  -3   3  132.50   23.40   0
   7  -3  -3  162.44   22.57   0
   7   3  -3  173.80   21.62   0
   7   3  -3  177.82   35.12   0
   7   3  -3  227.00   29.21   0
  -7  -3   2  629.89   29.84   0
  -7  -3   2  566.39   22.37   0
  -7  -3   2  560.29   32.99   0
  -7  -3   2  598.65   34.89   0
   7  -3  -2  616.21   30.73   0
   7   3  -2  577.60   30.67   0
   7   3  -2  629.37   51.69   0
   7   3  -2  574.88   36.87   0
  -7  -3   1   48.77   12.56   0
  -7  -3   1   56.16   12.83   0
  -7  -3   1   51.60   16.14   0
  -7  -3   1   59.67   16.94   0
  -7   3   1   45.55   11.83   0
   7  -3  -1   55.36   14.11   0
   7   3  -1   37.23   24.32   0
  -7  -3   0  622.88   27.75   0
  -7  -3   0  630.23   28.82   0
  -7  -3   0  623.11   28.76   0
  -7  -3   0  526.96   32.44   0
  -7   3   0  607.23   28.00   0
   7  -3   0  651.87   28.60   0
   7   3   0  651.73   50.29   0
  -7  -3  -1   34.32   11.61   0
  -7  -3  -1   22.07   13.18   0
  -7  -3  -1   47.34   13.26   0
  -7  -3  -1   44.28   16.70   0
  -7   3  -1   25.42   12.54   0
   7  -3   1   26.11   11.43   0
   7   3   1   40.91   23.09   0
  -7  -3  -2  412.16   22.25   0
  -7  -3  -2  386.12   27.80   0
  -7  -3  -2  375.74   29.38   0
  -7   3  -2  406.61   28.65   0
   7   3   2  377.16   44.51   0
  -7  -3  -3   11.21    8.23   0
  -7  -3  -3    4.79   13.81   0
  -7  -3  -3   10.35   13.96   0
  -7   3  -3    3.87   13.44   0
   7  -3   3    -.40   15.24   0
   7   3   3   13.76   25.32   0
  -7  -3  -4   46.25   16.98   0
  -7  -3  -4   58.89   18.86   0
  -7   3  -4   75.65   20.18   0
   7  -3   4   73.17   20.23   0
   7   3   4   56.18   29.06   0
  -7  -3  -5   -2.09   15.19   0
  -7  -3  -5   14.70   16.66   0
  -7   3  -5   -3.24   17.74   0
   7  -3   5    8.56   16.88   0
   7   3   5   11.47   31.93   0
  -7  -3  -6   13.66   17.87   0
  -7   3  -6  -16.96   19.99   0
   7  -3   6    9.42   17.29   0
   7   3   6  -14.07   31.98   0
  -7  -3  -7    1.54   18.45   0
  -7   3  -7   -2.16   23.38   0
   7   3   7   -8.45   32.63   0
  -7  -4   6    3.30   24.15   0
   7  -4  -6   14.27   21.73   0
   7   4  -6    2.61   18.27   0
   7   4  -6    8.41   24.44   0
  -7  -4   5   19.14   23.49   0
  -7  -4   5   21.43   17.37   0
   7  -4  -5    1.59   18.47   0
   7   4  -5    -.25   17.37   0
   7   4  -5   20.07   25.25   0
  -7  -4   4   -6.05   15.00   0
  -7  -4   4   -2.97   20.44   0
  -7  -4   4   -4.45   15.81   0
   7  -4  -4    9.77   16.47   0
   7   4  -4    -.15   16.83   0
   7   4  -4    6.93   24.35   0
  -7  -4   3   48.70   16.80   0
  -7  -4   3   33.49   23.26   0
  -7  -4   3   62.40   20.18   0
   7  -4  -3   52.74   17.80   0
   7   4  -3   68.57   20.10   0
   7   4  -3   36.40   29.33   0
   7   4  -3   64.59   21.67   0
  -7  -4   2   27.09   15.07   0
  -7  -4   2   43.01   21.77   0
  -7  -4   2   30.86   19.20   0
   7  -4  -2   31.43   15.87   0
   7   4  -2   17.01   16.10   0
   7   4  -2   62.96   31.18   0
   7   4  -2   46.60   22.75   0
  -7  -4   1  111.05   19.44   0
  -7  -4   1  104.66   17.65   0
  -7  -4   1   95.17   23.94   0
  -7  -4   1   88.27   21.29   0
  -7   4   1   59.58   15.14   0
   7  -4  -1   87.32   19.07   0
   7   4  -1   91.55   20.67   0
   7   4  -1  119.86   30.51   0
  -7  -4   0   80.50   16.60   0
  -7  -4   0  104.52   18.98   0
  -7  -4   0   72.42   20.77   0
  -7  -4   0   81.87   19.96   0
  -7   4   0   51.50   15.58   0
   7  -4   0   63.96   16.49   0
   7   4   0   70.32   31.47   0
  -7  -4  -1  189.72   22.21   0
  -7  -4  -1  157.25   23.73   0
  -7  -4  -1  139.04   23.69   0
  -7   4  -1  144.79   21.17   0
   7  -4   1  163.41   20.60   0
   7   4   1  167.22   37.00   0
  -7  -4  -2  118.89   23.29   0
  -7  -4  -2  130.28   25.77   0
  -7   4  -2  116.31   21.60   0
   7   4   2  133.51   33.44   0
  -7  -4  -3  245.13   30.20   0
  -7  -4  -3  242.22   31.74   0
  -7   4  -3  282.89   32.65   0
   7   4   3  268.27   44.60   0
  -7  -4  -4  103.66   24.95   0
  -7  -4  -4  119.69   26.66   0
  -7   4  -4  150.73   28.55   0
   7  -4   4  108.31   26.71   0
   7   4   4   50.92   36.53   0
  -7  -4  -5  198.52   30.67   0
  -7  -4  -5  246.99   35.33   0
  -7   4  -5  194.98   32.04   0
   7  -4   5  216.11   32.72   0
   7   4   5  102.39   42.53   0
  -7  -4  -6   57.62   23.22   0
  -7  -4  -6   77.11   27.12   0
  -7   4  -6   42.58   25.67   0
   7  -4   6   51.05   25.26   0
   7   4   6   65.90   43.10   0
  -7  -5   5   80.30   32.42   0
   7  -5  -5  179.45   33.34   0
   7   5  -5  106.74   27.02   0
   7   5  -5  186.85   41.22   0
  -7  -5   4   -2.79   26.18   0
  -7  -5   4   -3.82   18.18   0
   7  -5  -4   17.71   21.75   0
   7   5  -4   13.29   20.05   0
   7   5  -4    8.22   29.23   0
  -7  -5   3  211.49   39.08   0
  -7  -5   3  248.98   32.51   0
   7  -5  -3  267.10   34.14   0
   7   5  -3  261.68   33.96   0
   7   5  -3  325.93   52.33   0
   7   5  -3  293.12   35.79   0
  -7  -5   2   11.67   23.82   0
  -7  -5   2   -9.05   18.93   0
   7  -5  -2   28.78   19.69   0
   7   5  -2     .12   19.25   0
   7   5  -2   15.18   34.38   0
   7   5  -2   -5.22   21.00   0
  -7  -5   1  118.78   30.62   0
  -7  -5   1  183.15   29.90   0
   7  -5  -1  147.24   25.94   0
   7   5  -1  137.38   26.72   0
   7   5  -1  118.52   31.32   0
  -7  -5   0    -.72   16.03   0
  -7  -5   0   17.49   21.47   0
  -7   5   0   -5.92   15.93   0
   7  -5   0   -2.88   16.38   0
   7   5   0    3.54   18.05   0
   7   5   0   19.41   29.08   0
  -7  -5  -1  100.58   23.66   0
  -7  -5  -1  140.10   30.76   0
  -7   5  -1   92.97   22.20   0
   7  -5   1   91.92   20.92   0
   7   5   1  110.85   25.26   0
   7   5   1  111.97   37.71   0
  -7  -5  -2   18.11   20.14   0
  -7  -5  -2   27.97   22.67   0
  -7   5  -2   31.59   20.09   0
   7   5   2   30.22   31.10   0
  -7  -5  -3   32.58   22.03   0
  -7  -5  -3   55.59   25.70   0
  -7   5  -3   45.35   22.03   0
   7   5   3   24.36   31.32   0
  -7  -5  -4  -17.96   19.53   0
  -7  -5  -4   40.99   25.12   0
  -7   5  -4  -13.25   21.75   0
   7   5   4  -38.85   31.41   0
  -8   0   9  -22.76   27.26   0
   8   0  -9     .27   25.66   0
  -8   0   8  198.21   37.94   0
   8   0  -8  224.32   39.97   0
  -8   0   7    -.16   23.36   0
   8   0  -7    -.82   19.83   0
  -8   0   6  335.21   34.96   0
   8   0  -6  453.25   37.22   0
  -8   0   5   -4.36    9.26   0
  -8   0   5   -1.56   16.50   0
   8   0  -5    7.17   14.70   0
  -8   0   4  712.52   30.57   0
  -8   0   4  595.91   37.33   0
   8   0  -4  664.09   16.38   0
   8   0  -4  684.37   34.44   0
  -8   0   3   -1.84   10.21   0
  -8   0   3   -8.60   13.52   0
   8   0  -3   -4.54   10.79   0
   8   0  -3    3.23   10.84   0
  -8   0   2  662.69   32.01   0
   8   0  -2  679.43   31.43   0
   8   0  -2  675.53   32.05   0
  -8   0   1    1.59   10.57   0
   8   0  -1   -9.02   11.50   0
   8   0  -1  -10.00   15.71   0
  -8   0   0  749.42   33.92   0
   8   0   0  777.89   36.50   0
  -8   0  -1   -4.17   11.46   0
   8   0   1   -7.68   15.23   0
  -8   0  -2   42.53   14.92   0
  -8   0  -2   30.27   20.86   0
   8   0   2   41.07   17.14   0
  -8   0  -3    2.98   12.92   0
  -8   0  -3    3.06   18.57   0
  -8   0  -3    1.63   10.47   0
   8   0   3   -4.17   13.44   0
  -8   0  -4   85.82   19.70   0
  -8   0  -4   43.44   20.66   0
  -8   0  -4   72.76   11.60   0
   8   0   4   77.07   19.95   0
  -8   0  -5    2.62   16.15   0
  -8   0  -5    7.77   16.83   0
   8   0   5   10.91   17.89   0
  -8   0  -6  271.06   29.90   0
  -8   0  -6  289.73   33.52   0
   8   0   6  270.82   33.70   0
  -8   0  -7   27.94   18.54   0
   8   0   7    6.31   20.53   0
   8   0   8  153.17   34.41   0
  -8  -1   8   21.79   26.66   0
  -8   1   8    2.29   26.40   0
   8  -1  -8   13.57   25.58   0
   8   1  -8     .26   23.12   0
  -8  -1   7   30.27   24.23   0
  -8   1   7   13.21   25.60   0
   8  -1  -7   46.52   24.51   0
   8   1  -7   35.68   24.82   0
  -8  -1   6   97.13   16.53   0
  -8  -1   6  117.98   27.30   0
  -8   1   6   91.96   29.32   0
   8  -1  -6  106.15   24.64   0
   8   1  -6  123.54   28.11   0
  -8  -1   5  106.15   16.62   0
  -8  -1   5   85.12   22.95   0
  -8   1   5   68.06   23.20   0
   8  -1  -5   93.66   21.14   0
   8   1  -5   80.63   11.94   0
   8   1  -5   64.99   20.96   0
  -8  -1   4  732.21   30.39   0
  -8  -1   4  660.78   37.95   0
  -8   1   4  747.58   32.82   0
   8  -1  -4  726.64   32.52   0
   8   1  -4  705.52   24.91   0
   8   1  -4  749.70   40.77   0
  -8  -1   3  291.00   23.07   0
  -8  -1   3  244.96   24.98   0
  -8   1   3  266.61   22.40   0
   8  -1  -3  277.74   19.24   0
   8   1  -3  340.93   33.29   0
   8   1  -3  249.97   23.43   0
  -8  -1   2 1255.96   39.76   0
  -8  -1   2 1205.49   44.35   0
  -8  -1   2 1040.44   37.62   0
  -8   1   2 1367.24   41.25   0
   8  -1  -2 1232.51   27.63   0
   8  -1  -2 1258.48   32.10   0
   8   1  -2 1315.78   54.14   0
   8   1  -2 1237.53   46.63   0
  -8  -1   1  586.16   30.32   0
  -8  -1   1  596.84   36.13   0
  -8  -1   1  541.18   26.33   0
  -8   1   1  669.19   31.15   0
   8  -1  -1  570.91   16.05   0
   8  -1  -1  601.61   26.82   0
   8   1  -1  578.33   37.58   0
  -8  -1   0 1522.13   45.43   0
  -8  -1   0 1565.64   51.52   0
  -8  -1   0 1549.96   36.34   0
  -8   1   0 1778.32   47.35   0
   8  -1   0 1619.03   25.95   0
   8  -1   0 1438.36   32.31   0
   8  -1   0 1780.77   43.93   0
   8   1   0 1639.81   53.65   0
  -8  -1  -1 1124.71   41.36   0
  -8  -1  -1 1047.51   43.72   0
  -8  -1  -1 1162.76   25.52   0
  -8   1  -1 1277.04   42.67   0
   8  -1   1 1140.12   38.87   0
   8   1   1 1024.59   46.65   0
  -8  -1  -2 1321.14   46.21   0
  -8  -1  -2 1274.83   47.29   0
  -8  -1  -2 1408.18   44.27   0
  -8   1  -2 1456.95   47.74   0
   8  -1   2 1337.23   40.85   0
   8   1   2 1101.19   46.97   0
  -8  -1  -3  829.76   40.17   0
  -8  -1  -3  709.68   38.00   0
  -8  -1  -3  902.89   34.08   0
  -8   1  -3  814.54   39.91   0
   8  -1   3  744.91   32.32   0
   8   1   3  758.43   41.40   0
  -8  -1  -4  649.13   36.66   0
  -8  -1  -4  671.12   39.77   0
  -8  -1  -4  731.98   29.56   0
  -8   1  -4  715.14   42.15   0
  -8   1  -4  644.05   48.06   0
  -8   1  -4  683.25   29.29   0
   8  -1   4  626.73   31.89   0
   8   1   4  623.20   38.96   0
  -8  -1  -5  327.03   26.32   0
  -8  -1  -5  344.34   34.02   0
  -8   1  -5  351.02   36.42   0
  -8   1  -5  349.11   38.89   0
  -8   1  -5  352.49   26.82   0
   8  -1   5  321.87   28.40   0
   8   1   5  340.26   36.93   0
  -8  -1  -6  252.54   30.80   0
  -8   1  -6  194.59   28.36   0
  -8   1  -6  238.08   30.95   0
  -8   1  -6  222.94   26.19   0
   8  -1   6  247.95   29.60   0
   8   1   6  178.04   31.01   0
  -8  -1  -7   46.27   20.97   0
  -8   1  -7   41.71   20.22   0
   8  -1   7   57.87   22.92   0
   8   1   7   64.12   29.38   0
  -8  -2   8   72.40   32.86   0
  -8   2   8   36.97   30.41   0
   8  -2  -8   55.07   30.97   0
   8   2  -8   55.94   28.23   0
  -8  -2   7  213.04   27.10   0
  -8  -2   7  216.44   38.49   0
  -8   2   7  218.96   41.29   0
   8  -2  -7  303.73   42.31   0
   8   2  -7  171.42   35.27   0
  -8  -2   6  119.65   20.06   0
  -8  -2   6  104.06   26.86   0
  -8   2   6  111.65   35.44   0
   8  -2  -6  111.92   26.81   0
   8   2  -6   92.99   16.39   0
   8   2  -6  120.56   30.97   0
  -8  -2   5  560.20   31.31   0
  -8  -2   5  548.13   39.19   0
   8  -2  -5  523.73   34.18   0
   8   2  -5  565.13   28.62   0
   8   2  -5  586.48   46.15   0
  -8  -2   4   81.94   16.30   0
  -8  -2   4  100.57   22.89   0
   8  -2  -4   96.11   17.68   0
   8   2  -4   82.85   14.74   0
   8   2  -4  128.34   28.84   0
  -8  -2   3  529.20   28.91   0
  -8  -2   3  432.13   21.11   0
  -8  -2   3  434.14   31.24   0
  -8   2   3  485.36   25.65   0
   8  -2  -3  447.07   21.64   0
   8   2  -3  492.59   26.96   0
   8   2  -3  496.46   44.38   0
   8   2  -3  427.30   33.20   0
  -8  -2   2   12.61   10.64   0
  -8  -2   2   28.99   12.08   0
  -8  -2   2   16.16   13.57   0
  -8   2   2   14.93   10.08   0
   8   2  -2   17.93   22.90   0
   8   2  -2   29.02   20.77   0
  -8  -2   1  301.92   24.02   0
  -8  -2   1  311.63   23.00   0
  -8  -2   1  343.47   24.01   0
  -8  -2   1  260.16   28.42   0
  -8   2   1  352.86   23.16   0
   8   2  -1  315.06   35.24   0
  -8  -2   0    7.66   10.70   0
  -8  -2   0   18.58   13.44   0
  -8  -2   0    8.05    9.27   0
  -8  -2   0   12.69   14.48   0
  -8   2   0   12.66   10.62   0
   8  -2   0   10.70    6.44   0
   8   2   0   16.46   21.56   0
  -8  -2  -1   37.25   13.71   0
  -8  -2  -1   50.22   16.55   0
  -8  -2  -1   39.40    8.86   0
  -8  -2  -1   36.23   16.88   0
  -8   2  -1   59.25   14.69   0
   8  -2   1   40.52   11.37   0
   8   2   1   50.74   24.45   0
  -8  -2  -2   12.60   11.54   0
  -8  -2  -2   28.41   15.76   0
  -8  -2  -2   16.44   13.64   0
  -8   2  -2   21.50   13.15   0
   8  -2   2   16.70   11.53   0
   8   2   2   41.04   23.35   0
  -8  -2  -3   50.12   14.02   0
  -8  -2  -3   31.41   17.31   0
  -8  -2  -3    8.09   13.98   0
  -8   2  -3   38.66   15.61   0
   8  -2   3   29.53   12.37   0
   8   2   3   24.87   21.85   0
  -8  -2  -4    8.10    9.42   0
  -8  -2  -4    3.92   14.66   0
  -8  -2  -4   15.11   13.47   0
  -8   2  -4   -4.75   15.53   0
   8  -2   4    8.01   13.28   0
   8  -2   4   16.34   12.03   0
   8   2   4    6.80   22.96   0
  -8  -2  -5   98.70   23.85   0
  -8  -2  -5  124.57   20.28   0
  -8   2  -5  108.73   26.52   0
  -8   2  -5   93.26   31.55   0
   8  -2   5   80.18   17.51   0
   8  -2   5   63.44   17.09   0
   8   2   5   73.49   29.15   0
  -8  -2  -6    5.11   17.71   0
  -8   2  -6    -.98   20.62   0
   8  -2   6    5.75   16.58   0
   8   2   6   22.42   26.64   0
  -8  -2  -7  125.17   27.72   0
  -8   2  -7   92.25   28.40   0
   8  -2   7   74.62   22.77   0
   8   2   7   93.97   34.86   0
  -8  -3   7    2.10   16.98   0
  -8  -3   7   23.34   27.16   0
  -8   3   7   38.13   34.66   0
   8   3  -7   16.22   16.85   0
   8   3  -7     .73   24.76   0
  -8  -3   6   12.91   15.70   0
  -8  -3   6    3.16   21.07   0
   8   3  -6    4.88   15.45   0
   8   3  -6   19.08   26.37   0
  -8  -3   5  270.20   29.86   0
  -8  -3   5  238.67   34.59   0
  -8  -3   5  200.70   28.54   0
   8   3  -5  239.87   27.78   0
   8   3  -5  280.82   42.56   0
  -8  -3   4   61.15   17.35   0
  -8  -3   4   46.07   21.87   0
  -8  -3   4   53.72   21.38   0
   8  -3  -4   63.70   20.28   0
   8   3  -4   53.39   16.63   0
   8   3  -4   60.34   28.64   0
  -8  -3   3  970.23   39.29   0
  -8  -3   3  870.32   44.08   0
  -8  -3   3  927.15   47.04   0
   8  -3  -3  929.58   40.52   0
   8   3  -3  972.21   39.35   0
   8   3  -3 1026.06   61.57   0
   8   3  -3  940.70   45.80   0
  -8  -3   2  116.76   17.79   0
  -8  -3   2  126.22   16.12   0
  -8  -3   2  124.91   23.27   0
  -8  -3   2  101.76   22.32   0
  -8   3   2  146.05   17.82   0
   8  -3  -2  122.81   20.44   0
   8   3  -2  190.91   24.17   0
   8   3  -2  129.49   34.79   0
   8   3  -2   76.69   24.00   0
  -8  -3   1 1319.56   41.63   0
  -8  -3   1 1248.60   37.47   0
  -8  -3   1 1159.26   42.10   0
  -8  -3   1 1158.17   46.79   0
  -8   3   1 1328.88   38.84   0
   8  -3  -1 1314.75   41.95   0
   8   3  -1 1313.81   60.56   0
  -8  -3   0  196.88   22.23   0
  -8  -3   0  250.86   24.06   0
  -8  -3   0  196.26   21.84   0
  -8  -3   0  187.71   26.10   0
  -8   3   0  241.21   23.74   0
   8  -3   0  200.32   21.27   0
   8   3   0  267.04   40.55   0
  -8  -3  -1 1135.80   37.70   0
  -8  -3  -1 1142.68   42.07   0
  -8  -3  -1 1032.96   44.59   0
  -8   3  -1 1162.63   41.12   0
   8   3   1  974.94   54.58   0
  -8  -3  -2  176.13   20.85   0
  -8  -3  -2  173.15   25.00   0
  -8  -3  -2  139.47   23.20   0
  -8   3  -2  128.89   20.84   0
   8   3   2  146.46   35.28   0
  -8  -3  -3  429.22   22.82   0
  -8  -3  -3  382.00   32.45   0
  -8  -3  -3  426.67   33.50   0
  -8   3  -3  437.07   34.57   0
   8   3   3  367.33   47.71   0
  -8  -3  -4   32.66   17.43   0
  -8  -3  -4   39.11   18.80   0
  -8   3  -4   24.00   19.81   0
   8  -3   4   50.23   19.21   0
   8   3   4   30.24   33.04   0
  -8  -3  -5  159.54   28.72   0
  -8  -3  -5  204.49   29.70   0
  -8   3  -5  170.59   30.84   0
   8  -3   5  136.91   23.94   0
   8   3   5  132.16   38.52   0
  -8  -3  -6   16.85   19.02   0
  -8   3  -6    2.49   23.68   0
   8   3   6    6.06   31.58   0
  -8  -4   6  102.06   33.63   0
   8   4  -6  136.53   26.64   0
   8   4  -6  170.23   38.51   0
  -8  -4   5   69.18   21.65   0
  -8  -4   5   33.94   26.72   0
  -8  -4   5   81.52   22.35   0
   8  -4  -5   81.78   24.89   0
   8   4  -5   67.98   22.44   0
   8   4  -5  114.85   34.82   0
  -8  -4   4  236.43   29.29   0
  -8  -4   4  199.45   34.16   0
  -8  -4   4  240.83   32.66   0
   8  -4  -4  226.52   31.53   0
   8   4  -4  245.97   30.54   0
   8   4  -4  258.90   46.51   0
  -8  -4   3   86.96   21.24   0
  -8  -4   3   77.74   25.64   0
  -8  -4   3   71.77   21.95   0
   8  -4  -3   78.93   22.58   0
   8   4  -3   84.04   22.04   0
   8   4  -3   46.12   33.69   0
   8   4  -3   85.26   27.54   0
  -8  -4   2   96.92   20.97   0
  -8  -4   2   39.31   22.70   0
  -8  -4   2   95.48   25.11   0
   8  -4  -2   71.82   20.36   0
   8   4  -2   54.58   19.58   0
   8   4  -2   98.68   37.03   0
   8   4  -2   76.00   28.76   0
  -8  -4   1   43.77   16.54   0
  -8  -4   1   38.87   15.15   0
  -8  -4   1   28.59   19.14   0
  -8  -4   1   29.19   20.68   0
  -8   4   1   25.40   13.66   0
   8  -4  -1   55.87   18.29   0
   8   4  -1   18.58   17.90   0
   8   4  -1   44.60   26.69   0
  -8  -4   0   -1.75   13.42   0
  -8  -4   0   -2.49   14.32   0
  -8  -4   0    6.15   17.11   0
  -8  -4   0   15.65   17.56   0
  -8   4   0   16.00   13.86   0
   8  -4   0     .78   13.94   0
   8   4   0   18.66   30.75   0
  -8  -4  -1     .49   13.07   0
  -8  -4  -1    7.37   15.35   0
  -8  -4  -1   -2.79   16.17   0
  -8   4  -1   19.47   14.65   0
   8  -4   1   -1.70   13.53   0
   8   4   1    8.97   27.98   0
  -8  -4  -2   39.78   14.28   0
  -8  -4  -2   43.35   20.71   0
  -8  -4  -2   59.08   22.72   0
  -8   4  -2   23.40   17.42   0
   8   4   2   12.79   29.22   0
  -8  -4  -3   30.77   20.65   0
  -8  -4  -3    -.10   20.01   0
  -8   4  -3   -5.10   16.88   0
   8   4   3  -31.68   28.94   0
  -8  -4  -4   16.15   20.76   0
  -8  -4  -4   16.82   22.23   0
  -8   4  -4   38.75   22.89   0
   8   4   4   -6.35   34.03   0
  -8  -4  -5   16.33   18.91   0
  -8  -4  -5   16.31   22.68   0
  -8   4  -5   -1.80   22.52   0
   8  -4   5   19.11   21.06   0
   8   4   5  -27.01   36.44   0
  -8  -5   4   92.71   35.12   0
  -8  -5   4  132.40   29.32   0
   8  -5  -4  141.29   31.20   0
   8   5  -4   67.18   25.38   0
   8   5  -4  141.46   41.28   0
  -8  -5   3   38.07   29.03   0
  -8  -5   3   30.37   22.97   0
   8  -5  -3   26.18   21.35   0
   8   5  -3   30.70   22.86   0
   8   5  -3   34.03   36.08   0
   8   5  -3   51.73   25.88   0
  -8  -5   2  212.68   38.09   0
  -8  -5   2  253.15   35.87   0
   8  -5  -2  290.76   34.68   0
   8   5  -2  259.59   33.78   0
   8   5  -2  310.83   56.13   0
   8   5  -2  268.82   39.27   0
  -8  -5   1   37.96   23.52   0
   8  -5  -1   14.24   18.39   0
   8   5  -1   10.06   21.14   0
   8   5  -1   37.50   27.96   0
  -8  -5   0  342.49   32.71   0
  -8  -5   0  385.36   41.72   0
   8  -5   0  351.49   31.76   0
   8   5   0  390.26   40.85   0
   8   5   0  354.04   48.33   0
  -8  -5  -1  -10.48   17.96   0
  -8  -5  -1   -6.41   23.01   0
  -8   5  -1   15.32   17.12   0
   8  -5   1     .87   21.45   0
   8   5   1   19.99   31.47   0
  -8  -5  -2  218.79   32.10   0
  -8  -5  -2  290.85   40.22   0
  -8   5  -2  240.63   32.62   0
   8   5   2  220.38   42.56   0
  -8  -5  -3  -10.21   19.89   0
  -8  -5  -3    -.76   24.99   0
  -8   5  -3  -10.40   21.57   0
   8   5   3   31.01   31.91   0
  -9   0   8   -1.00   26.78   0
   9   0  -8   12.09   25.32   0
  -9   0   7  352.64   46.21   0
   9   0  -7  326.66   43.51   0
  -9   0   6    3.50   20.61   0
   9   0  -6   -4.28   17.90   0
  -9   0   5 1408.78   42.18   0
  -9   0   5 1197.46   55.42   0
   9   0  -5 1438.76   54.86   0
  -9   0   4   -3.46   11.50   0
  -9   0   4    -.52   13.91   0
   9   0  -4     .95    5.83   0
   9   0  -4    6.63   13.91   0
  -9   0   3 2057.24   54.16   0
  -9   0   3 1794.55   56.60   0
   9   0  -3 2135.40   55.49   0
   9   0  -3 2240.35   55.97   0
  -9   0   2   -1.48   11.80   0
   9   0  -2    6.49   13.41   0
   9   0  -2    -.15   13.41   0
  -9   0   1 2284.95   55.44   0
   9   0  -1 2225.88   51.41   0
   9   0  -1 2371.17   63.46   0
  -9   0   0   -2.65   11.33   0
   9   0   0   -1.78   15.26   0
  -9   0  -1  893.51   39.03   0
   9   0   1  857.71   40.83   0
  -9   0  -2   18.54   14.47   0
  -9   0  -2   14.54   19.68   0
   9   0   2   10.31   15.34   0
  -9   0  -3  351.24   30.90   0
  -9   0  -3  333.10   41.31   0
  -9   0  -3  330.98   26.93   0
   9   0   3  304.43   32.05   0
  -9   0  -4   -7.49   14.91   0
  -9   0  -4    9.81   22.00   0
   9   0   4   -6.10   16.62   0
  -9   0  -5  181.54   26.53   0
  -9   0  -5  203.12   33.50   0
   9   0   5  134.60   26.02   0
  -9   0  -6   23.22   17.31   0
  -9   0  -6   21.90   20.90   0
   9   0   6    9.07   22.22   0
  -9   0  -7   29.07   22.10   0
   9   0   7   31.35   23.57   0
  -9  -1   8   80.24   33.26   0
  -9   1   8  113.40   36.76   0
   9  -1  -8   96.68   32.37   0
   9   1  -8   79.97   31.63   0
  -9  -1   7  129.21   31.95   0
  -9   1   7  148.03   38.33   0
   9  -1  -7  105.29   29.24   0
   9   1  -7  168.69   36.18   0
  -9  -1   6   94.86   17.62   0
  -9  -1   6  112.75   28.36   0
  -9   1   6   96.06   31.66   0
   9  -1  -6  105.85   26.02   0
   9   1  -6  101.84   29.92   0
  -9  -1   5  135.54   19.23   0
  -9  -1   5  138.57   28.13   0
  -9   1   5   79.74   25.00   0
   9  -1  -5  169.63   26.56   0
   9   1  -5  150.18   16.07   0
   9   1  -5  124.89   26.27   0
  -9  -1   4    2.88   11.18   0
  -9  -1   4   -4.50   15.56   0
  -9   1   4    4.55   13.51   0
   9  -1  -4    3.18   12.08   0
   9   1  -4    6.29    8.99   0
   9   1  -4   -6.35   17.35   0
  -9  -1   3   18.91   13.14   0
  -9  -1   3    3.63   14.49   0
  -9   1   3   11.35   12.19   0
   9  -1  -3   17.01   10.64   0
   9   1  -3    9.22   19.61   0
   9   1  -3   -5.14   13.81   0
  -9  -1   2   62.81   15.88   0
  -9  -1   2   57.60   20.66   0
  -9  -1   2   51.11   15.71   0
  -9   1   2   81.51   17.04   0
   9  -1  -2   68.85   10.97   0
   9  -1  -2   70.17   14.47   0
   9   1  -2   49.10   21.33   0
   9   1  -2   73.46   21.99   0
  -9  -1   1   58.18   16.47   0
  -9  -1   1   84.56   22.18   0
  -9  -1   1   80.93   16.46   0
  -9   1   1   60.82   16.88   0
   9  -1  -1   60.10    9.08   0
   9  -1  -1   77.67   18.01   0
   9   1  -1   66.14   24.40   0
  -9  -1   0  179.03   23.88   0
  -9  -1   0  219.63   31.52   0
  -9  -1   0  207.41   18.90   0
  -9   1   0  251.82   26.49   0
   9  -1   0  201.28   13.34   0
   9  -1   0  235.09   23.19   0
   9   1   0  255.49   32.21   0
  -9  -1  -1  368.94   30.60   0
  -9  -1  -1  356.50   34.93   0
  -9  -1  -1  373.42   18.63   0
  -9   1  -1  425.72   31.25   0
   9  -1   1  391.64   28.27   0
   9   1   1  375.92   35.63   0
  -9  -1  -2  174.83   26.11   0
  -9  -1  -2  190.59   30.61   0
  -9  -1  -2  185.92   25.24   0
  -9   1  -2  149.90   22.58   0
   9  -1   2  170.43   23.21   0
   9   1   2  149.48   28.96   0
  -9  -1  -3  314.55   32.86   0
  -9  -1  -3  308.09   32.93   0
  -9  -1  -3  359.60   28.35   0
  -9   1  -3  376.76   34.25   0
   9  -1   3  333.16   29.77   0
   9   1   3  339.38   37.31   0
  -9  -1  -4  106.62   23.28   0
  -9  -1  -4  103.74   25.35   0
  -9  -1  -4  108.84   17.62   0
  -9   1  -4  110.77   24.37   0
  -9   1  -4   76.54   27.93   0
   9  -1   4   84.89   20.58   0
   9   1   4   93.60   27.35   0
  -9  -1  -5  319.20   30.86   0
  -9  -1  -5  309.29   35.11   0
  -9   1  -5  339.52   36.99   0
  -9   1  -5  346.44   44.42   0
   9  -1   5  266.60   30.27   0
   9   1   5  265.50   37.55   0
  -9  -1  -6   75.66   24.02   0
  -9   1  -6   71.48   23.41   0
  -9   1  -6   93.23   27.36   0
   9  -1   6   48.03   22.21   0
   9   1   6   90.07   31.13   0
  -9  -1  -7  150.07   30.32   0
   9  -1   7  134.95   30.61   0
   9   1   7   72.25   28.27   0
  -9  -2   8   83.98   34.45   0
  -9   2   8   63.13   35.53   0
   9  -2  -8   45.14   29.58   0
   9   2  -8  104.10   33.32   0
  -9  -2   7    -.82   14.55   0
  -9  -2   7   27.04   27.78   0
  -9   2   7   -5.81   29.29   0
   9  -2  -7  -13.81   22.50   0
   9   2  -7   14.18   25.80   0
  -9  -2   6  411.52   31.66   0
  -9  -2   6  346.58   43.82   0
  -9   2   6  435.61   52.52   0
   9  -2  -6  380.00   37.19   0
   9   2  -6  343.71   25.89   0
   9   2  -6  376.95   42.67   0
  -9  -2   5   16.48   14.01   0
  -9  -2   5   12.96   21.27   0
   9  -2  -5   12.71   14.77   0
   9   2  -5    7.00   11.86   0
   9   2  -5    5.45   20.94   0
  -9  -2   4  929.09   38.66   0
  -9  -2   4  764.39   42.25   0
   9  -2  -4  788.11   32.99   0
   9   2  -4  908.14   35.41   0
   9   2  -4  938.01   58.20   0
   9   2  -4  914.77   46.69   0
  -9  -2   3   70.66   17.06   0
  -9  -2   3   80.61   15.72   0
  -9  -2   3   45.81   19.47   0
  -9   2   3   68.52   16.07   0
   9  -2  -3   56.20   11.15   0
   9   2  -3   90.74   17.99   0
   9   2  -3   69.74   31.52   0
   9   2  -3   79.04   24.38   0
  -9  -2   2 1265.66   43.83   0
  -9  -2   2 1123.22   38.14   0
  -9  -2   2 1173.76   43.85   0
  -9   2   2 1224.42   40.11   0
   9   2  -2 1161.60   56.05   0
   9   2  -2 1204.37   54.43   0
  -9  -2   1  205.98   24.97   0
  -9  -2   1  206.44   24.11   0
  -9  -2   1  204.92   23.01   0
  -9   2   1  218.07   23.11   0
   9   2  -1  225.84   35.49   0
  -9  -2   0 1300.90   43.54   0
  -9  -2   0 1316.64   46.45   0
  -9  -2   0 1263.29   35.14   0
  -9  -2   0 1154.46   48.66   0
  -9   2   0 1497.28   45.63   0
   9  -2   0 1176.33   28.23   0
   9   2   0 1317.06   55.45   0
  -9  -2  -1  148.00   21.36   0
  -9  -2  -1  210.45   27.76   0
  -9  -2  -1  160.48   13.81   0
  -9  -2  -1  155.37   24.68   0
  -9   2  -1  204.56   24.44   0
   9  -2   1  182.97   17.09   0
   9   2   1  175.50   31.58   0
  -9  -2  -2  625.72   34.15   0
  -9  -2  -2  553.54   37.02   0
  -9  -2  -2  627.38   37.17   0
  -9   2  -2  647.13   36.80   0
   9  -2   2  475.71   27.38   0
   9   2   2  479.96   45.05   0
  -9  -2  -3   64.66   17.53   0
  -9  -2  -3   48.52   19.53   0
  -9  -2  -3   71.01   20.07   0
  -9   2  -3   57.03   19.16   0
   9  -2   3   52.87   15.40   0
   9   2   3   54.08   25.79   0
  -9  -2  -4  247.97   23.91   0
  -9  -2  -4  214.20   29.11   0
  -9  -2  -4  259.65   28.91   0
  -9   2  -4  322.69   38.00   0
   9  -2   4  246.72   24.27   0
   9   2   4  207.08   38.04   0
  -9  -2  -5   22.56   19.55   0
  -9  -2  -5    3.45   14.93   0
  -9   2  -5   51.00   23.03   0
  -9   2  -5  -21.60   24.13   0
   9  -2   5    7.88   14.61   0
   9   2   5   10.92   28.17   0
  -9  -2  -6   39.13   21.98   0
  -9   2  -6   26.23   24.03   0
   9  -2   6   31.28   19.39   0
   9   2   6  -19.52   29.54   0
  -9  -2  -7  -16.36   19.42   0
  -9   2  -7     .38   22.20   0
   9  -2   7   36.75   22.24   0
   9   2   7   20.97   33.91   0
  -9  -3   7   13.80   19.39   0
  -9  -3   7   14.60   28.25   0
  -9   3   7   57.06   37.74   0
   9   3  -7    3.95   26.52   0
  -9  -3   6   99.09   22.90   0
  -9  -3   6   59.79   27.11   0
  -9  -3   6   60.48   26.73   0
   9   3  -6   52.56   19.41   0
   9   3  -6   71.23   28.93   0
  -9  -3   5    5.30   15.45   0
  -9  -3   5    6.31   20.61   0
  -9  -3   5  -15.32   20.59   0
   9   3  -5   10.13   15.98   0
   9   3  -5  -13.05   23.50   0
  -9  -3   4   65.18   18.77   0
  -9  -3   4   53.57   21.92   0
  -9  -3   4   75.11   26.04   0
   9   3  -4   66.89   18.95   0
   9   3  -4   64.52   29.56   0
   9   3  -4   52.90   22.32   0
  -9  -3   3   -1.87   12.62   0
  -9  -3   3   -4.56   17.56   0
  -9  -3   3   23.76   22.49   0
   9   3  -3    5.01   14.37   0
   9   3  -3  -10.18   22.26   0
   9   3  -3   -2.11   18.89   0
  -9  -3   2   42.35   16.97   0
  -9  -3   2   75.47   15.21   0
  -9  -3   2   26.53   19.47   0
  -9  -3   2   43.52   23.83   0
  -9   3   2   56.86   14.57   0
   9   3  -2   51.62   26.73   0
   9   3  -2   63.10   28.70   0
  -9  -3   1     .04   12.08   0
  -9  -3   1     .07   12.34   0
  -9  -3   1    6.20   15.00   0
  -9  -3   1   -4.98   19.64   0
  -9   3   1   -2.36   11.33   0
   9   3  -1    2.61   25.91   0
  -9  -3   0   32.53   14.78   0
  -9  -3   0   26.96   15.27   0
  -9  -3   0   43.50   15.20   0
  -9  -3   0   41.43   21.48   0
  -9   3   0   38.37   14.79   0
   9   3   0   50.97   26.45   0
  -9  -3  -1    8.70   13.39   0
  -9  -3  -1   28.94   16.65   0
  -9  -3  -1   46.69   20.93   0
  -9   3  -1   31.66   16.09   0
   9   3   1   14.63   22.26   0
  -9  -3  -2  275.94   26.18   0
  -9  -3  -2  280.87   30.78   0
  -9  -3  -2  291.26   33.47   0
  -9   3  -2  300.38   31.15   0
   9   3   2  216.66   39.36   0
  -9  -3  -3   24.66   12.71   0
  -9  -3  -3   44.78   19.76   0
  -9  -3  -3   39.93   20.61   0
  -9   3  -3   32.86   19.42   0
   9   3   3    5.03   30.31   0
  -9  -3  -4  339.63   35.94   0
  -9  -3  -4  398.42   35.92   0
  -9   3  -4  392.41   39.89   0
   9   3   4  213.38   42.05   0
  -9  -3  -5   23.73   19.96   0
  -9  -3  -5   37.26   21.85   0
  -9   3  -5   26.48   24.27   0
   9   3   5   14.69   32.14   0
  -9  -3  -6  221.90   34.90   0
  -9   3  -6  200.27   36.15   0
   9   3   6  181.87   48.53   0
  -9  -4   6   36.82   22.61   0
  -9  -4   6   -2.39   28.61   0
   9   4  -6    8.46   20.12   0
   9   4  -6   48.91   34.30   0
  -9  -4   5  101.55   25.79   0
  -9  -4   5   73.65   32.01   0
  -9  -4   5  108.12   26.10   0
   9   4  -5   79.76   23.93   0
   9   4  -5  102.65   36.14   0
  -9  -4   4   79.33   23.69   0
  -9  -4   4   46.36   28.63   0
  -9  -4   4   88.71   26.48   0
   9  -4  -4   87.16   27.03   0
   9   4  -4   63.76   22.80   0
   9   4  -4   71.78   35.91   0
  -9  -4   3  159.85   26.78   0
  -9  -4   3  147.18   32.22   0
  -9  -4   3  132.48   28.29   0
   9  -4  -3  172.94   28.87   0
   9   4  -3  215.41   30.93   0
   9   4  -3  195.30   44.53   0
   9   4  -3  250.03   38.51   0
  -9  -4   2  123.22   22.56   0
  -9  -4   2   79.24   26.06   0
  -9  -4   2  134.99   29.93   0
   9  -4  -2  140.70   25.41   0
   9   4  -2  125.74   25.32   0
   9   4  -2  133.16   37.18   0
   9   4  -2  121.92   33.20   0
  -9  -4   1  492.64   34.71   0
  -9  -4   1  425.14   30.45   0
  -9  -4   1  359.38   34.79   0
  -9  -4   1  416.99   40.33   0
  -9   4   1  434.87   31.63   0
   9  -4  -1  358.18   31.57   0
   9   4  -1  434.11   53.16   0
  -9  -4   0  146.43   22.76   0
  -9  -4   0  176.90   25.27   0
  -9  -4   0  168.64   30.87   0
  -9   4   0  144.15   23.78   0
   9   4   0  133.38   39.53   0
  -9  -4  -1  485.87   32.27   0
  -9  -4  -1  527.26   38.58   0
  -9  -4  -1  464.31   40.95   0
  -9   4  -1  494.08   37.13   0
   9   4   1  459.43   50.30   0
  -9  -4  -2   78.22   17.46   0
  -9  -4  -2  101.10   26.43   0
  -9  -4  -2  101.29   27.02   0
  -9   4  -2   87.68   23.25   0
   9   4   2   89.37   34.39   0
  -9  -4  -3  189.40   31.37   0
  -9  -4  -3  252.93   36.59   0
  -9   4  -3  212.68   32.71   0
   9   4   3  177.05   38.81   0
  -9  -4  -4   42.81   23.15   0
  -9  -4  -4   12.90   22.31   0
  -9   4  -4    3.52   23.01   0
   9   4   4  -10.43   34.91   0
  -9  -4  -5   43.70   22.90   0
  -9  -4  -5   51.57   26.27   0
  -9   4  -5   15.48   23.39   0
   9   4   5   19.36   40.49   0
  -9  -5   4    -.68   29.57   0
  -9  -5   4  -12.55   21.60   0
   9  -5  -4   10.41   23.00   0
   9   5  -4   10.82   22.17   0
   9   5  -4   17.70   34.64   0
  -9  -5   3  -10.22   26.50   0
  -9  -5   3   14.78   22.96   0
   9  -5  -3    1.28   22.09   0
   9   5  -3     .75   22.37   0
   9   5  -3   43.88   37.78   0
   9   5  -3   23.38   26.47   0
  -9  -5   2  -10.05   26.01   0
  -9  -5   2  -11.95   22.64   0
   9  -5  -2   14.78   21.41   0
   9   5  -2   14.71   23.25   0
   9   5  -2  -24.29   35.04   0
   9   5  -2  -10.02   26.54   0
  -9  -5   1   13.83   26.14   0
   9  -5  -1   18.45   20.09   0
   9   5  -1    1.03   21.47   0
   9   5  -1   10.90   30.82   0
  -9  -5   0   -3.41   18.78   0
  -9  -5   0   -4.13   23.24   0
  -9   5   0  -11.72   15.28   0
   9  -5   0    -.22   17.86   0
   9   5   0    5.96   22.18   0
   9   5   0    5.85   33.02   0
  -9  -5  -1   48.79   23.01   0
  -9  -5  -1   57.74   25.94   0
  -9   5  -1   36.62   21.35   0
   9   5   1  -10.15   31.63   0
  -9  -5  -2   11.52   20.90   0
  -9  -5  -2    2.36   24.48   0
  -9   5  -2   -8.81   20.01   0
   9   5   2   -3.27   30.54   0
  -9  -5  -3   89.77   28.87   0
  -9  -5  -3   74.99   30.44   0
  -9   5  -3  125.14   32.34   0
   9   5   3   77.14   35.93   0
 -10   0   8   11.15   30.47   0
  10   0  -8    6.04   25.69   0
 -10   0   7   -8.09   25.10   0
  10   0  -7   -4.24   23.67   0
 -10   0   6    2.66   21.75   0
  10   0  -6   13.16   20.88   0
 -10   0   5     .55   12.32   0
 -10   0   5  -14.57   14.90   0
  10   0  -5   -6.25   17.68   0
 -10   0   4   17.55   15.02   0
 -10   0   4   13.42   16.16   0
  10   0  -4   19.32    8.07   0
  10   0  -4   19.65   17.48   0
 -10   0   3    3.75   12.79   0
 -10   0   3   -3.82   14.34   0
  10   0  -3  -13.86   14.29   0
  10   0  -3    6.18   17.25   0
 -10   0   2  472.90   32.44   0
 -10   0   2  397.21   29.09   0
  10   0  -2  400.30   29.78   0
  10   0  -2  436.38   37.51   0
 -10   0   1   -7.35   12.07   0
  10   0  -1   -8.56   12.41   0
  10   0  -1     .32   17.45   0
 -10   0   0 1769.15   52.11   0
  10   0   0 1730.56   53.57   0
 -10   0  -1   15.36   14.32   0
  10   0   1    4.14   17.15   0
 -10   0  -2 1891.50   56.07   0
  10   0   2 1602.71   57.85   0
 -10   0  -3    8.89   15.17   0
 -10   0  -3  -11.18   21.19   0
 -10   0  -3   -7.25   15.30   0
  10   0   3    -.62   19.08   0
 -10   0  -4 1062.53   47.26   0
 -10   0  -4 1078.97   60.21   0
  10   0   4 1033.87   52.05   0
 -10   0  -5     .66   16.99   0
 -10   0  -5    8.84   22.29   0
  10   0   5    2.68   21.19   0
 -10   0  -6  261.91   30.23   0
 -10   0  -6  219.14   36.28   0
  10   0   6  260.47   38.85   0
 -10   0  -7  -18.54   19.88   0
  10   0   7    7.81   23.31   0
 -10  -1   8  124.16   38.66   0
 -10   1   8  106.08   36.48   0
  10  -1  -8  115.98   35.93   0
  10   1  -8   98.16   33.02   0
 -10  -1   7   70.76   32.12   0
 -10   1   7   14.28   30.94   0
  10  -1  -7   91.95   30.77   0
  10   1  -7   84.13   31.69   0
 -10  -1   6  329.26   29.71   0
 -10  -1   6  326.83   43.74   0
 -10   1   6  257.95   41.87   0
  10  -1  -6  335.05   38.76   0
  10   1  -6  283.44   40.08   0
 -10  -1   5  222.42   26.15   0
 -10  -1   5  201.24   31.00   0
 -10   1   5  160.20   32.00   0
  10  -1  -5  214.77   29.45   0
  10   1  -5  219.62   18.87   0
  10   1  -5  251.96   38.41   0
 -10  -1   4  621.49   36.02   0
 -10  -1   4  454.69   37.65   0
 -10   1   4  639.75   34.68   0
  10  -1  -4  556.23   31.69   0
  10   1  -4  625.22   28.21   0
  10   1  -4  609.57   46.27   0
 -10  -1   3  656.02   36.93   0
 -10  -1   3  534.29   36.38   0
 -10   1   3  660.57   34.24   0
  10  -1  -3  607.05   28.32   0
  10   1  -3  614.64   44.56   0
  10   1  -3  628.35   40.49   0
 -10  -1   2 1041.47   44.53   0
 -10  -1   2 1055.03   45.38   0
 -10  -1   2  850.63   39.64   0
 -10   1   2 1149.13   42.73   0
  10  -1  -2  963.28   28.27   0
  10  -1  -2 1087.04   38.83   0
  10   1  -2 1101.26   49.85   0
  10   1  -2  985.62   51.66   0
 -10  -1   1  685.93   39.35   0
 -10  -1   1  727.86   42.37   0
 -10  -1   1  677.78   32.78   0
 -10   1   1  892.87   41.06   0
  10  -1  -1  660.84   20.88   0
  10  -1  -1  709.43   35.92   0
  10   1  -1  880.22   48.66   0
 -10  -1   0  543.99   35.77   0
 -10  -1   0  566.05   40.40   0
 -10  -1   0  540.53   26.66   0
 -10   1   0  682.42   38.13   0
  10  -1   0  573.05   19.11   0
  10  -1   0  649.44   31.97   0
  10   1   0  657.44   42.25   0
 -10  -1  -1  267.92   29.77   0
 -10  -1  -1  218.50   32.39   0
 -10  -1  -1  251.14   17.66   0
 -10   1  -1  268.70   30.01   0
  10  -1   1  233.51   26.11   0
  10   1   1  231.25   30.13   0
 -10  -1  -2  143.08   23.95   0
 -10  -1  -2  112.60   27.10   0
 -10  -1  -2  239.09   31.58   0
 -10   1  -2  241.96   30.58   0
  10  -1   2  151.53   24.85   0
  10   1   2  163.57   30.00   0
 -10  -1  -3   20.60   18.28   0
 -10  -1  -3   28.16   21.59   0
 -10  -1  -3   12.12   16.07   0
 -10   1  -3   27.66   18.37   0
 -10   1  -3   30.29   23.46   0
  10  -1   3    1.62   17.17   0
  10   1   3    8.98   23.16   0
 -10  -1  -4   -3.07   17.53   0
 -10  -1  -4   23.57   21.47   0
 -10  -1  -4   -7.21   11.99   0
 -10   1  -4   -2.44   18.29   0
 -10   1  -4   14.98   24.33   0
  10  -1   4   -5.18   17.47   0
  10   1   4   -5.72   23.97   0
 -10  -1  -5    4.14   18.61   0
 -10  -1  -5   55.09   24.19   0
 -10   1  -5   18.09   19.58   0
 -10   1  -5    7.21   27.33   0
  10  -1   5   -4.04   18.61   0
  10   1   5    9.39   26.69   0
 -10  -1  -6   28.20   23.06   0
 -10   1  -6    4.76   19.23   0
 -10   1  -6    5.75   24.26   0
  10  -1   6   25.11   22.68   0
  10   1   6   13.81   28.27   0
 -10  -1  -7    7.04   23.07   0
  10  -1   7   19.53   24.08   0
  10   1   7   19.49   31.55   0
 -10  -2   8   17.30   32.04   0
 -10   2   8    8.27   33.34   0
  10   2  -8   19.36   30.66   0
 -10  -2   7    9.38   16.18   0
 -10  -2   7   -2.22   25.68   0
 -10   2   7   11.59   33.14   0
  10   2  -7    6.71   27.95   0
 -10  -2   6   11.04   15.25   0
 -10  -2   6   24.57   25.62   0
 -10   2   6    9.52   28.49   0
  10   2  -6    5.20   12.68   0
  10   2  -6    3.84   26.14   0
 -10  -2   5   39.18   16.81   0
 -10  -2   5   44.04   25.23   0
  10   2  -5   31.97   15.25   0
  10   2  -5   43.98   31.87   0
 -10  -2   4   41.20   17.34   0
 -10  -2   4   30.15   21.55   0
  10   2  -4   41.82   14.80   0
  10   2  -4   38.10   27.33   0
  10   2  -4   39.40   21.11   0
 -10  -2   3  202.14   26.23   0
 -10  -2   3  196.71   23.32   0
 -10  -2   3  182.94   29.33   0
 -10   2   3  253.18   28.16   0
  10   2  -3  265.92   42.79   0
  10   2  -3  249.18   34.82   0
 -10  -2   2   53.39   17.86   0
 -10  -2   2   54.36   18.46   0
 -10  -2   2   36.01   18.50   0
 -10   2   2   53.07   16.52   0
  10   2  -2   58.87   26.59   0
  10   2  -2   40.95   24.58   0
 -10  -2   1  652.55   37.25   0
 -10  -2   1  713.61   39.37   0
 -10  -2   1  662.22   34.61   0
 -10   2   1  742.20   37.50   0
  10   2  -1  713.23   47.39   0
 -10  -2   0   23.53   15.81   0
 -10  -2   0   28.67   20.10   0
 -10  -2   0   40.69   13.60   0
 -10  -2   0   25.85   22.60   0
 -10   2   0   65.72   18.44   0
  10  -2   0   35.36   14.09   0
  10   2   0   51.47   24.91   0
 -10  -2  -1  733.85   39.37   0
 -10  -2  -1  749.60   44.02   0
 -10   2  -1  837.72   41.62   0
  10  -2   1  711.81   26.82   0
  10   2   1  739.57   47.04   0
 -10  -2  -2   15.85   17.30   0
 -10  -2  -2   29.92   20.61   0
 -10  -2  -2   23.83   20.44   0
 -10   2  -2   26.75   17.17   0
  10  -2   2   14.09   14.11   0
  10   2   2   22.76   23.17   0
 -10  -2  -3  663.52   39.87   0
 -10  -2  -3  575.48   42.81   0
 -10  -2  -3  670.50   42.14   0
 -10   2  -3  639.22   43.91   0
  10  -2   3  554.69   33.28   0
  10   2   3  484.22   46.41   0
 -10  -2  -4   28.01   16.67   0
 -10  -2  -4    6.58   18.30   0
 -10  -2  -4    1.61   16.63   0
 -10   2  -4   46.40   22.17   0
 -10   2  -4  -29.05   24.56   0
  10  -2   4   27.07   17.13   0
  10   2   4   34.31   31.19   0
 -10  -2  -5  330.97   38.80   0
 -10   2  -5  345.66   42.87   0
 -10   2  -5  354.72   45.75   0
  10  -2   5  284.04   30.64   0
  10   2   5  278.79   44.56   0
 -10  -2  -6   10.69   21.79   0
 -10   2  -6   26.30   24.33   0
  10   2   6   -7.72   31.46   0
 -10  -3   7  220.68   32.45   0
 -10  -3   7  226.61   44.82   0
 -10   3   7  239.07   49.52   0
  10   3  -7  276.93   50.38   0
 -10  -3   6   45.43   20.48   0
 -10  -3   6   13.35   24.85   0
 -10  -3   6   16.51   26.50   0
  10   3  -6   30.85   19.09   0
  10   3  -6   10.06   30.72   0
 -10  -3   5  411.70   36.74   0
 -10  -3   5  266.54   39.41   0
 -10  -3   5  307.59   41.08   0
  10   3  -5  339.23   33.39   0
  10   3  -5  430.53   57.12   0
 -10  -3   4   70.54   20.38   0
 -10  -3   4   66.16   26.23   0
 -10  -3   4   59.62   28.90   0
  10   3  -4   41.83   18.52   0
  10   3  -4   82.32   36.98   0
  10   3  -4   69.38   26.39   0
 -10  -3   3  384.12   33.97   0
 -10  -3   3  327.22   37.05   0
 -10  -3   3  396.70   44.41   0
  10   3  -3  396.72   34.14   0
  10   3  -3  386.11   50.71   0
  10   3  -3  417.71   47.14   0
 -10  -3   2   90.63   21.45   0
 -10  -3   2   74.20   16.92   0
 -10  -3   2   60.77   22.91   0
 -10  -3   2   63.30   28.74   0
 -10   3   2   63.18   17.70   0
  10   3  -2   51.37   29.10   0
  10   3  -2  109.54   35.05   0
 -10  -3   1  256.76   29.29   0
 -10  -3   1  247.54   25.53   0
 -10  -3   1  238.93   28.24   0
 -10  -3   1  268.27   38.15   0
 -10   3   1  267.46   28.29   0
  10   3  -1  353.94   46.64   0
 -10  -3   0   38.04   16.49   0
 -10  -3   0   19.46   16.85   0
 -10  -3   0   37.36   22.98   0
 -10   3   0   14.20   15.35   0
  10   3   0   18.76   24.43   0
 -10  -3  -1  124.22   22.53   0
 -10  -3  -1  134.81   26.06   0
 -10  -3  -1   87.96   25.42   0
 -10   3  -1  127.94   23.68   0
  10   3   1   90.24   29.44   0
 -10  -3  -2   12.10   15.35   0
 -10  -3  -2   16.35   19.11   0
 -10  -3  -2   10.45   20.94   0
 -10   3  -2   15.72   17.51   0
  10   3   2   23.61   29.08   0
 -10  -3  -3   69.68   17.97   0
 -10  -3  -3   79.39   24.72   0
 -10  -3  -3   75.21   25.25   0
 -10   3  -3   55.08   23.13   0
  10   3   3   45.91   29.45   0
 -10  -3  -4    1.87   19.17   0
 -10  -3  -4   -3.67   20.07   0
 -10   3  -4   23.89   23.78   0
  10   3   4   17.54   35.69   0
 -10  -3  -5   13.07   21.16   0
 -10  -3  -5   15.69   21.53   0
 -10   3  -5   11.82   23.30   0
  10   3   5  -28.09   34.70   0
 -10  -3  -6    9.09   20.69   0
 -10   3  -6   14.36   25.59   0
  10   3   6     .17   38.05   0
 -10  -4   5    7.47   20.41   0
 -10  -4   5   12.38   28.96   0
 -10  -4   5   25.33   25.14   0
  10   4  -5     .86   20.01   0
  10   4  -5   32.33   35.52   0
 -10  -4   4   88.57   26.63   0
 -10  -4   4   98.02   34.18   0
 -10  -4   4   64.93   26.61   0
  10   4  -4  115.28   27.00   0
  10   4  -4   56.62   34.85   0
  10   4  -4  112.63   33.38   0
 -10  -4   3   42.68   21.77   0
 -10  -4   3  -18.99   23.79   0
 -10  -4   3    7.27   24.77   0
  10   4  -3   18.00   20.74   0
  10   4  -3   18.33   34.12   0
  10   4  -3   29.31   29.46   0
 -10  -4   2  183.17   27.84   0
 -10  -4   2  140.18   31.01   0
 -10  -4   2  186.61   35.49   0
  10   4  -2  232.39   34.41   0
  10   4  -2  268.70   48.44   0
  10   4  -2  188.72   42.87   0
 -10  -4   1   60.13   20.89   0
 -10  -4   1   74.10   20.97   0
 -10  -4   1   51.22   27.64   0
 -10   4   1   89.58   20.92   0
  10   4  -1   51.75   36.47   0
 -10  -4   0  127.37   24.20   0
 -10  -4   0  140.71   25.45   0
 -10  -4   0  126.93   30.16   0
 -10   4   0  205.68   29.04   0
  10   4   0  134.61   37.20   0
 -10  -4  -1   72.09   19.88   0
 -10  -4  -1   56.24   24.32   0
 -10  -4  -1   43.89   25.15   0
 -10   4  -1   91.01   23.30   0
  10   4   1   52.81   31.20   0
 -10  -4  -2   58.53   18.24   0
 -10  -4  -2   94.68   26.97   0
 -10  -4  -2   99.22   31.18   0
 -10   4  -2  119.30   25.99   0
  10   4   2   52.41   30.23   0
 -10  -4  -3   80.81   26.08   0
 -10  -4  -3   57.55   27.65   0
 -10   4  -3   59.79   26.08   0
  10   4   3   69.11   32.69   0
 -10  -4  -4   99.43   29.18   0
 -10  -4  -4   55.94   27.40   0
 -10   4  -4   97.36   30.50   0
  10   4   4   73.21   40.35   0
 -10  -5   3  -15.54   19.89   0
 -10  -5   3     .78   30.63   0
 -10  -5   3    6.75   23.60   0
  10   5  -3  -19.93   22.80   0
  10   5  -3    -.74   36.13   0
  10   5  -3    9.52   27.61   0
 -10  -5   2   92.63   26.95   0
 -10  -5   2  130.62   32.79   0
  10   5  -2  129.71   31.74   0
  10   5  -2  102.71   42.48   0
  10   5  -2  174.74   41.31   0
 -10  -5   1  -14.20   19.10   0
 -10  -5   1   -2.35   25.10   0
  10   5  -1    6.32   24.05   0
  10   5  -1  -14.86   33.22   0
 -10  -5   0   95.90   25.71   0
 -10  -5   0   95.59   26.87   0
 -10  -5   0   57.61   32.54   0
 -10   5   0   67.72   24.15   0
  10   5   0   79.68   29.96   0
  10   5   0   83.05   38.34   0
 -10  -5  -1   20.78   23.62   0
 -10  -5  -1   -3.81   25.08   0
 -10   5  -1   -4.58   18.71   0
  10   5   1  -21.65   28.85   0
 -10  -5  -2   69.29   28.09   0
 -10  -5  -2   51.24   31.38   0
 -10   5  -2   38.74   25.18   0
  10   5   2   38.26   34.13   0
 -11   0   8    2.87   31.40   0
  11   0  -8   21.90   29.25   0
 -11   0   7  280.75   46.42   0
  11   0  -7  290.18   45.35   0
 -11   0   6    8.39   25.73   0
  11   0  -6  -15.47   20.25   0
 -11   0   5  201.07   27.18   0
 -11   0   5  163.05   29.60   0
  11   0  -5  231.72   34.99   0
 -11   0   4   -8.01   14.31   0
 -11   0   4    5.82   17.73   0
  11   0  -4    1.49    8.43   0
  11   0  -4   19.70   18.63   0
 -11   0   3  136.44   22.90   0
 -11   0   3  134.91   23.37   0
  11   0  -3  147.58   24.89   0
  11   0  -3  212.11   32.84   0
 -11   0   2    1.31   13.47   0
 -11   0   2   -9.17   12.96   0
  11   0  -2   18.80   14.19   0
  11   0  -2  -14.30   20.94   0
 -11   0   1   33.04   16.28   0
  11   0  -1   38.44   15.09   0
  11   0  -1   45.92   20.64   0
 -11   0   0   -9.94   12.84   0
  11   0   0   -4.52   16.14   0
 -11   0  -1   21.60   16.71   0
 -11   0  -1   25.36   19.15   0
  11   0   1   20.75   18.48   0
 -11   0  -2   12.93   15.50   0
 -11   0  -2    9.10   19.30   0
  11   0   2   11.70   20.32   0
 -11   0  -3   13.67   17.33   0
 -11   0  -3   11.30   22.71   0
 -11   0  -3    3.05   18.51   0
  11   0   3   16.12   20.78   0
 -11   0  -4   -4.99   16.63   0
 -11   0  -4   14.53   26.22   0
  11   0   4    8.39   20.77   0
 -11   0  -5  109.60   23.89   0
 -11   0  -5  126.67   34.40   0
  11   0   5  139.98   34.77   0
 -11   0  -6     .05   18.12   0
 -11   0  -6   17.17   25.01   0
  11   0   6   14.10   28.52   0
 -11  -1   8   24.73   33.59   0
 -11   1   8   16.35   35.13   0
  11  -1  -8   43.46   30.79   0
  11   1  -8   21.51   30.65   0
 -11  -1   7   17.93   29.89   0
 -11   1   7   42.22   32.34   0
  11  -1  -7   42.23   28.11   0
  11   1  -7   77.38   33.46   0
 -11  -1   6  106.18   22.70   0
 -11  -1   6   93.87   29.84   0
 -11   1   6  142.63   35.52   0
  11  -1  -6  117.45   28.88   0
  11   1  -6  107.82   34.05   0
 -11  -1   5  146.37   23.66   0
 -11  -1   5  157.27   33.90   0
 -11   1   5  121.36   29.25   0
  11  -1  -5  174.53   28.18   0
  11   1  -5  141.56   17.53   0
  11   1  -5  189.87   36.20   0
 -11  -1   4  218.31   29.71   0
 -11  -1   4  169.34   32.03   0
 -11   1   4  201.51   25.41   0
  11  -1  -4  197.87   25.11   0
  11   1  -4  199.07   22.99   0
  11   1  -4  225.11   38.33   0
  11   1  -4  193.79   31.80   0
 -11  -1   3  484.71   35.74   0
 -11  -1   3  407.49   35.02   0
 -11  -1   3  443.91   35.74   0
 -11   1   3  489.14   33.32   0
  11  -1  -3  415.78   25.01   0
  11   1  -3  480.57   42.08   0
  11   1  -3  455.20   44.53   0
 -11  -1   2  273.45   33.01   0
 -11  -1   2  255.85   31.92   0
 -11  -1   2  246.19   28.71   0
 -11   1   2  275.49   29.22   0
  11  -1  -2  221.43   17.95   0
  11  -1  -2  243.18   27.43   0
  11   1  -2  310.76   33.32   0
  11   1  -2  282.29   37.15   0
 -11  -1   1  583.68   39.34   0
 -11  -1   1  610.35   39.95   0
 -11  -1   1  617.46   33.07   0
 -11   1   1  669.85   38.97   0
  11  -1  -1  629.08   34.98   0
  11   1  -1  700.61   46.23   0
 -11  -1   0  171.38   26.11   0
 -11  -1   0  164.50   28.69   0
 -11  -1   0  184.24   20.35   0
 -11   1   0  190.43   26.21   0
  11  -1   0  198.51   24.12   0
  11   1   0  176.96   28.08   0
 -11  -1  -1  611.50   38.14   0
 -11  -1  -1  538.36   43.77   0
 -11  -1  -1  607.38   24.39   0
 -11   1  -1  756.66   43.38   0
  11  -1   1  612.48   34.12   0
  11   1   1  615.55   40.09   0
 -11  -1  -2  248.04   30.67   0
 -11  -1  -2  221.46   37.44   0
 -11  -1  -2  240.31   34.86   0
 -11   1  -2  287.98   33.99   0
  11  -1   2  231.51   29.07   0
  11   1   2  175.04   30.86   0
 -11  -1  -3  494.80   38.73   0
 -11  -1  -3  439.54   44.59   0
 -11  -1  -3  525.94   39.77   0
 -11   1  -3  564.55   41.76   0
 -11   1  -3  532.27   44.05   0
  11  -1   3  436.31   36.82   0
  11   1   3  465.89   47.24   0
 -11  -1  -4  179.97   29.75   0
 -11  -1  -4  102.74   29.47   0
 -11  -1  -4  184.76   28.74   0
 -11   1  -4  177.38   29.58   0
 -11   1  -4  197.42   35.83   0
  11  -1   4  228.73   33.22   0
  11   1   4  128.88   32.16   0
 -11  -1  -5  171.19   27.58   0
 -11  -1  -5  203.01   36.91   0
 -11   1  -5  204.75   32.03   0
 -11   1  -5  211.96   40.43   0
  11  -1   5  117.73   29.93   0
  11   1   5  120.20   33.34   0
 -11  -1  -6   94.77   30.58   0
 -11   1  -6   91.98   25.62   0
 -11   1  -6   92.11   33.99   0
  11  -1   6   49.83   26.90   0
  11   1   6   76.72   30.95   0
 -11  -2   7   23.52   18.63   0
 -11  -2   7   33.07   30.21   0
 -11   2   7   18.37   31.28   0
  11   2  -7    7.24   29.03   0
 -11  -2   6  186.58   27.93   0
 -11  -2   6  153.01   35.09   0
 -11   2   6  177.02   35.27   0
  11   2  -6  149.82   22.33   0
  11   2  -6  174.51   41.06   0
 -11  -2   5   63.22   20.27   0
 -11  -2   5   13.48   22.58   0
  11   2  -5   54.19   17.63   0
  11   2  -5   53.39   32.59   0
 -11  -2   4  320.89   34.28   0
 -11  -2   4  293.57   38.75   0
  11   2  -4  281.02   28.99   0
  11   2  -4  252.26   41.50   0
  11   2  -4  308.17   42.18   0
 -11  -2   3   97.02   22.63   0
 -11  -2   3   95.86   21.04   0
 -11  -2   3   73.42   25.03   0
 -11   2   3  115.95   23.16   0
  11   2  -3   60.10   27.29   0
  11   2  -3  124.12   33.06   0
 -11  -2   2   99.42   23.66   0
 -11  -2   2  124.20   24.30   0
 -11  -2   2  137.63   26.38   0
 -11   2   2  172.52   26.66   0
  11   2  -2  142.10   31.70   0
  11   2  -2  109.33   29.71   0
 -11  -2   1   16.93   17.24   0
 -11  -2   1   29.71   20.46   0
 -11  -2   1   21.82   16.76   0
 -11   2   1   22.70   16.03   0
  11   2  -1   25.80   25.92   0
 -11  -2   0    2.01   15.74   0
 -11  -2   0   11.12   20.76   0
 -11  -2   0    -.06   12.10   0
 -11  -2   0   17.13   25.64   0
 -11   2   0   -4.49   14.71   0
  11   2   0    8.46   20.87   0
 -11  -2  -1   -8.55   16.16   0
 -11  -2  -1    7.14   21.32   0
 -11  -2  -1   -1.78   22.75   0
 -11   2  -1    -.37   15.68   0
  11   2   1  -28.30   20.89   0
 -11  -2  -2    3.69   19.38   0
 -11  -2  -2    9.66   21.26   0
 -11  -2  -2   10.37   20.67   0
 -11   2  -2   26.79   19.42   0
  11   2   2     .64   26.18   0
 -11  -2  -3   35.98   21.25   0
 -11  -2  -3    2.02   21.23   0
 -11  -2  -3   17.40   21.27   0
 -11   2  -3   27.92   21.77   0
  11   2   3   21.28   27.02   0
 -11  -2  -4   96.99   23.45   0
 -11  -2  -4   87.16   27.15   0
 -11  -2  -4  100.05   25.29   0
 -11   2  -4  150.34   32.10   0
 -11   2  -4   54.93   30.21   0
  11   2   4   93.92   36.93   0
 -11  -2  -5   34.04   24.70   0
 -11   2  -5   13.70   23.33   0
 -11   2  -5   27.76   27.94   0
  11   2   5    4.22   33.69   0
 -11  -2  -6   87.39   30.49   0
 -11   2  -6   42.61   26.61   0
  11   2   6   53.79   39.17   0
 -11  -3   6   27.21   20.59   0
 -11  -3   6    1.02   28.79   0
 -11  -3   6   31.96   30.92   0
  11   3  -6    4.24   18.53   0
  11   3  -6   13.07   31.38   0
 -11  -3   5   -2.80   17.78   0
 -11  -3   5    1.84   26.82   0
 -11  -3   5   11.49   28.97   0
  11   3  -5   10.77   18.56   0
  11   3  -5    8.44   32.11   0
 -11  -3   4  135.30   25.83   0
 -11  -3   4  114.73   31.79   0
 -11  -3   4  137.45   36.89   0
  11   3  -4  126.90   24.56   0
  11   3  -4  173.17   42.82   0
  11   3  -4  149.97   35.37   0
 -11  -3   3   70.39   22.73   0
 -11  -3   3   21.31   24.89   0
 -11  -3   3   64.99   31.83   0
  11   3  -3   94.29   23.72   0
  11   3  -3   90.63   34.73   0
  11   3  -3   73.65   31.42   0
 -11  -3   2  613.02   41.70   0
 -11  -3   2  549.11   33.40   0
 -11  -3   2  483.27   40.84   0
 -11  -3   2  535.79   51.79   0
 -11   3   2  573.72   38.18   0
  11   3  -2  672.91   53.83   0
  11   3  -2  692.30   59.19   0
 -11  -3   1  120.10   24.53   0
 -11  -3   1   92.64   23.26   0
 -11  -3   1   76.02   21.60   0
 -11  -3   1   90.09   33.52   0
 -11   3   1  109.38   22.02   0
  11   3  -1   78.30   31.41   0
 -11  -3   0  754.15   43.64   0
 -11  -3   0  692.27   43.78   0
 -11  -3   0  683.85   51.55   0
 -11   3   0  885.31   45.12   0
 -11  -3  -1   69.65   21.95   0
 -11  -3  -1   76.39   24.61   0
 -11  -3  -1   87.53   28.06   0
 -11   3  -1   83.06   23.13   0
  11   3   1   56.48   27.29   0
 -11  -3  -2  512.64   38.18   0
 -11  -3  -2  512.57   46.15   0
 -11  -3  -2  537.69   45.85   0
 -11   3  -2  551.78   44.21   0
  11   3   2  441.86   49.14   0
 -11  -3  -3   34.26   18.45   0
 -11  -3  -3   31.25   24.08   0
 -11  -3  -3   55.14   25.31   0
 -11   3  -3   15.79   22.09   0
  11   3   3   45.34   33.42   0
 -11  -3  -4  144.41   32.29   0
 -11  -3  -4  198.04   35.65   0
 -11   3  -4  194.99   34.56   0
  11   3   4  130.21   39.96   0
 -11  -3  -5   13.00   22.69   0
 -11   3  -5   27.62   24.74   0
  11   3   5    8.22   37.51   0
 -11  -4   5  111.44   29.00   0
 -11  -4   5   32.97   32.10   0
 -11  -4   5   61.87   29.78   0
  11   4  -5   94.41   27.99   0
  11   4  -5  107.07   43.07   0
 -11  -4   4   46.08   24.59   0
 -11  -4   4   32.04   31.00   0
 -11  -4   4   62.07   29.67   0
  11   4  -4   27.49   23.24   0
  11   4  -4   31.32   34.13   0
  11   4  -4   49.49   29.62   0
 -11  -4   3  133.06   27.32   0
 -11  -4   3  172.48   37.31   0
 -11  -4   3  181.02   38.67   0
  11   4  -3  160.90   30.81   0
  11   4  -3  189.84   45.98   0
  11   4  -3  220.39   44.00   0
 -11  -4   2   19.29   19.87   0
 -11  -4   2   34.04   24.70   0
 -11  -4   2   19.74   28.67   0
  11   4  -2   30.36   24.19   0
  11   4  -2    9.68   30.09   0
  11   4  -2   -3.39   34.68   0
 -11  -4   1   20.72   19.95   0
 -11  -4   1   21.30   19.88   0
 -11  -4   1   27.62   28.98   0
 -11   4   1   18.78   19.05   0
  11   4  -1   10.71   33.42   0
 -11  -4   0    3.27   18.69   0
 -11  -4   0   -3.95   19.73   0
 -11  -4   0    3.58   22.80   0
 -11   4   0   -1.57   17.34   0
  11   4   0  -30.52   25.03   0
 -11  -4  -1     .48   17.45   0
 -11  -4  -1   29.66   23.03   0
 -11  -4  -1  -18.47   24.41   0
 -11   4  -1   -5.42   18.95   0
  11   4   1   13.76   30.43   0
 -11  -4  -2    7.38   16.50   0
 -11  -4  -2   -2.81   22.32   0
 -11  -4  -2    7.94   26.52   0
 -11   4  -2  -10.26   20.09   0
  11   4   2   14.37   31.84   0
 -11  -4  -3   48.06   26.89   0
 -11  -4  -3   77.56   30.77   0
 -11   4  -3   87.94   29.45   0
  11   4   3   51.62   35.77   0
 -11  -4  -4    5.96   22.34   0
 -11  -4  -4  -12.68   25.82   0
 -11   4  -4   26.25   28.08   0
  11   4   4    9.53   35.01   0
 -11  -5   2    1.18   21.68   0
 -11  -5   2   14.87   28.20   0
  11   5  -2   10.80   26.62   0
  11   5  -2  -12.76   34.47   0
  11   5  -2    4.03   33.93   0
 -11  -5   1  131.89   29.38   0
 -11  -5   1  182.30   40.18   0
  11   5  -1  274.04   43.15   0
  11   5  -1  197.21   46.82   0
 -11  -5   0    9.22   21.82   0
 -11  -5   0   15.15   23.24   0
 -11  -5   0    4.33   30.04   0
 -11   5   0   39.36   22.06   0
  11   5   0  -28.75   29.01   0
 -11  -5  -1  150.17   32.58   0
 -11  -5  -1  155.85   39.31   0
 -11   5  -1  212.49   34.61   0
  11   5   1  125.12   35.82   0
 -12   0   7   20.49   31.49   0
  12   0  -7   -3.46   25.74   0
 -12   0   6  319.64   44.29   0
  12   0  -6  308.05   42.74   0
 -12   0   5  -12.16   14.75   0
 -12   0   5   -7.83   19.81   0
  12   0  -5    3.70   19.72   0
 -12   0   4 1194.91   50.88   0
 -12   0   4 1117.68   50.55   0
  12   0  -4 1306.73   35.95   0
  12   0  -4 1252.37   52.14   0
 -12   0   3  -10.09   13.78   0
 -12   0   3   -8.47   12.95   0
  12   0  -3   -1.45   14.52   0
  12   0  -3  -10.78   21.54   0
 -12   0   2 1830.88   56.43   0
 -12   0   2 1690.66   53.19   0
  12   0  -2 1672.28   49.37   0
  12   0  -2 1705.48   63.73   0
 -12   0   1   -7.23   14.18   0
  12   0  -1   -2.22   12.18   0
  12   0  -1   -2.09   19.29   0
 -12   0   0 1261.39   49.68   0
  12   0   0 1273.73   50.73   0
 -12   0  -1  -15.36   13.92   0
 -12   0  -1   16.06   20.23   0
  12   0   1   -4.62   18.10   0
 -12   0  -2  398.25   34.97   0
 -12   0  -2  338.24   37.41   0
  12   0   2  387.77   38.20   0
 -12   0  -3   -7.19   16.66   0
 -12   0  -3   15.28   22.52   0
 -12   0  -3  -23.91   15.90   0
  12   0   3   -9.88   22.52   0
 -12   0  -4   61.97   21.77   0
 -12   0  -4   57.40   28.22   0
  12   0   4   55.95   28.28   0
 -12   0  -5   -6.17   17.79   0
 -12   0  -5    7.91   26.47   0
  12   0   5    2.45   27.86   0
 -12   0  -6   17.60   20.33   0
 -12   0  -6    5.17   27.62   0
  12   0   6   10.93   29.83   0
 -12  -1   7   14.13   31.62   0
 -12   1   7   37.16   32.27   0
  12   1  -7   39.71   30.26   0
 -12  -1   6   43.84   20.50   0
 -12  -1   6   48.00   26.92   0
 -12   1   6   36.88   25.26   0
  12   1  -6   46.41   29.75   0
 -12  -1   5   42.01   20.27   0
 -12  -1   5   57.44   28.34   0
 -12   1   5   55.10   24.97   0
  12  -1  -5   42.11   32.57   0
  12   1  -5   44.25   13.99   0
  12   1  -5   37.24   25.99   0
 -12  -1   4    7.86   18.42   0
 -12  -1   4  -13.32   19.48   0
 -12  -1   4   17.18   21.52   0
 -12   1   4   -1.57   15.67   0
 -12   1   4     .40   17.01   0
  12   1  -4   14.84   14.25   0
  12   1  -4    6.74   21.18   0
  12   1  -4   37.99   27.68   0
 -12  -1   3     .23   16.31   0
 -12  -1   3   21.41   21.32   0
 -12  -1   3   -9.48   16.65   0
 -12   1   3   -4.51   13.57   0
  12   1  -3  -14.57   18.31   0
  12   1  -3  -18.80   25.28   0
 -12  -1   2   41.86   19.34   0
 -12  -1   2   45.12   22.57   0
 -12  -1   2   44.42   18.62   0
 -12   1   2   57.59   19.06   0
  12  -1  -2   43.18   18.99   0
  12   1  -2   55.82   21.54   0
  12   1  -2   22.22   25.96   0
 -12  -1   1   87.76   22.74   0
 -12  -1   1   83.61   24.93   0
 -12  -1   1   95.84   19.60   0
 -12   1   1   81.11   21.11   0
  12  -1  -1   76.81   20.14   0
  12   1  -1  124.30   30.65   0
 -12  -1   0  101.87   23.04   0
 -12  -1   0  121.46   27.83   0
 -12  -1   0  114.45   17.67   0
 -12   1   0  146.71   25.11   0
  12  -1   0  109.60   20.53   0
  12   1   0   93.18   24.72   0
 -12  -1  -1  183.16   26.65   0
 -12  -1  -1  175.03   32.97   0
 -12   1  -1  292.02   34.37   0
  12  -1   1  229.63   26.18   0
  12   1   1  206.89   32.40   0
 -12  -1  -2  176.68   28.06   0
 -12  -1  -2  160.42   32.80   0
 -12  -1  -2  166.70   31.92   0
 -12   1  -2  245.51   32.59   0
  12  -1   2  156.85   26.05   0
  12   1   2  166.65   30.68   0
 -12  -1  -3  169.43   27.95   0
 -12  -1  -3  144.66   33.32   0
 -12  -1  -3  161.66   31.13   0
 -12   1  -3  199.36   30.37   0
 -12   1  -3  173.52   34.25   0
  12  -1   3  132.15   29.62   0
  12   1   3  108.54   32.76   0
 -12  -1  -4  125.05   25.90   0
 -12  -1  -4   77.52   31.13   0
 -12   1  -4  148.44   28.78   0
 -12   1  -4  141.04   33.46   0
  12  -1   4  147.76   31.84   0
  12   1   4   91.62   34.94   0
 -12  -1  -5   92.26   24.68   0
 -12  -1  -5   52.19   29.66   0
 -12   1  -5   64.25   24.44   0
 -12   1  -5   60.48   30.09   0
  12  -1   5   46.65   28.22   0
  12   1   5   39.28   33.89   0
 -12  -1  -6   97.23   34.58   0
 -12   1  -6   91.67   26.16   0
 -12   1  -6  115.82   36.72   0
  12  -1   6   55.07   29.75   0
  12   1   6   74.40   36.99   0
 -12  -2   7   90.85   36.05   0
 -12   2   7   69.17   35.86   0
  12   2  -7  138.68   41.77   0
 -12  -2   6   23.44   20.16   0
 -12  -2   6   53.26   30.94   0
 -12   2   6   24.97   28.23   0
  12   2  -6   17.31   31.52   0
 -12  -2   5  453.73   40.45   0
 -12  -2   5  305.73   43.97   0
  12   2  -5  345.76   32.12   0
  12   2  -5  454.31   56.87   0
 -12  -2   4   15.52   18.75   0
 -12  -2   4   14.82   23.85   0
  12   2  -4   30.19   18.10   0
  12   2  -4   42.06   28.81   0
  12   2  -4    9.18   24.00   0
 -12  -2   3  734.04   45.88   0
 -12  -2   3  670.10   40.25   0
 -12  -2   3  604.48   44.18   0
 -12   2   3  809.85   43.61   0
  12   2  -3  842.26   55.57   0
  12   2  -3  789.93   60.12   0
 -12  -2   2   17.92   18.95   0
 -12  -2   2   12.72   20.35   0
 -12  -2   2   14.67   19.99   0
 -12   2   2   32.73   19.86   0
  12   2  -2   17.49   22.87   0
  12   2  -2   14.53   29.01   0
 -12  -2   1  741.30   46.75   0
 -12  -2   1  762.25   49.26   0
 -12  -2   1  702.01   38.47   0
 -12   2   1  888.35   47.50   0
  12   2  -1  827.55   54.49   0
 -12  -2   0    3.50   18.40   0
 -12  -2   0   53.16   26.83   0
 -12  -2   0    3.71   27.17   0
 -12   2   0   29.68   19.27   0
  12   2   0    1.47   24.12   0
 -12  -2  -1  514.76   43.97   0
 -12  -2  -1  521.91   47.71   0
 -12  -2  -1  445.91   47.67   0
 -12   2  -1  673.87   45.59   0
  12   2   1  497.90   40.96   0
 -12  -2  -2   46.13   24.12   0
 -12  -2  -2   42.59   27.63   0
 -12  -2  -2   44.23   27.19   0
 -12   2  -2   71.19   25.26   0
  12   2   2   78.18   29.16   0
 -12  -2  -3  185.76   32.07   0
 -12  -2  -3  158.47   35.06   0
 -12  -2  -3  173.61   34.16   0
 -12   2  -3  181.37   33.36   0
  12   2   3  152.84   35.33   0
 -12  -2  -4   53.06   23.91   0
 -12  -2  -4   28.70   26.26   0
 -12  -2  -4   31.76   22.77   0
 -12   2  -4   58.61   27.81   0
 -12   2  -4   12.81   26.47   0
  12   2   4   28.71   36.67   0
 -12  -2  -5    5.34   24.36   0
 -12   2  -5   30.37   24.08   0
 -12   2  -5   24.87   25.84   0
  12   2   5   14.17   36.75   0
 -12  -3   6  -16.69   18.97   0
 -12  -3   6    8.88   31.83   0
 -12  -3   6    6.07   30.46   0
  12   3  -6    8.70   20.32   0
  12   3  -6   -8.32   30.64   0
 -12  -3   5     .37   20.27   0
 -12  -3   5  -35.34   27.57   0
 -12  -3   5  -25.79   29.75   0
  12   3  -5   -1.16   18.34   0
  12   3  -5    1.08   28.83   0
 -12  -3   4  -15.22   18.81   0
 -12  -3   4  -15.70   27.02   0
 -12  -3   4  -15.47   30.60   0
  12   3  -4   -1.01   18.44   0
  12   3  -4   -5.28   26.93   0
  12   3  -4  -24.50   25.25   0
 -12  -3   3    5.23   19.33   0
 -12  -3   3   -8.25   25.71   0
 -12  -3   3  -40.90   28.63   0
  12   3  -3   -6.84   19.21   0
  12   3  -3    6.24   26.90   0
  12   3  -3    7.76   29.54   0
 -12  -3   2   10.84   20.20   0
 -12  -3   2    8.44   17.77   0
 -12  -3   2   14.67   21.91   0
 -12  -3   2   23.39   32.43   0
 -12   3   2    9.03   17.25   0
  12   3  -2   32.22   27.23   0
  12   3  -2    2.87   28.52   0
 -12  -3   1   18.13   19.41   0
 -12  -3   1   17.63   20.37   0
 -12  -3   1  -18.50   28.73   0
 -12   3   1   -5.16   16.24   0
  12   3  -1    7.77   27.19   0
 -12  -3   0   -2.53   18.27   0
 -12  -3   0   16.35   23.10   0
 -12  -3   0   -7.38   24.19   0
 -12   3   0   17.38   20.17   0
  12   3   0    7.88   28.43   0
 -12  -3  -1   42.41   22.13   0
 -12  -3  -1   25.69   24.18   0
 -12  -3  -1   46.68   29.26   0
 -12   3  -1   42.04   23.49   0
  12   3   1   39.49   30.07   0
 -12  -3  -2   40.07   21.62   0
 -12  -3  -2   37.54   26.06   0
 -12  -3  -2   40.85   26.13   0
 -12   3  -2   31.52   22.64   0
  12   3   2   -6.53   29.51   0
 -12  -3  -3  106.25   24.18   0
 -12  -3  -3   68.53   28.65   0
 -12  -3  -3   75.09   30.53   0
 -12   3  -3   86.56   28.48   0
  12   3   3   56.98   35.72   0
 -12  -3  -4   13.47   25.00   0
 -12  -3  -4   56.84   27.93   0
 -12   3  -4   52.18   26.57   0
  12   3   4   23.72   37.26   0
 -12   3  -5  121.85   33.15   0
 -12  -4   4   70.49   27.61   0
 -12  -4   4   26.83   34.09   0
 -12  -4   4   66.90   33.06   0
  12   4  -4   83.46   28.33   0
  12   4  -4  138.41   42.97   0
  12   4  -4  117.86   39.81   0
 -12  -4   3  109.66   29.76   0
 -12  -4   3   55.30   31.44   0
 -12  -4   3   49.33   31.84   0
  12   4  -3   55.03   26.90   0
  12   4  -3   87.35   37.40   0
  12   4  -3   78.43   37.55   0
 -12  -4   2  101.80   29.12   0
 -12  -4   2  126.63   40.04   0
  12   4  -2  129.51   32.92   0
  12   4  -2   76.96   32.21   0
  12   4  -2  160.56   44.37   0
 -12  -4   1   73.57   26.12   0
 -12  -4   1   85.78   25.55   0
 -12  -4   1  118.83   35.71   0
 -12   4   1   99.66   25.75   0
  12   4  -1   43.66   37.21   0
 -12  -4   0  208.94   33.72   0
 -12  -4   0  180.03   32.84   0
 -12  -4   0  161.91   37.76   0
 -12   4   0  268.25   36.49   0
  12   4   0  153.52   36.22   0
 -12  -4  -1   76.37   25.63   0
 -12  -4  -1   61.75   27.93   0
 -12  -4  -1   61.34   31.09   0
 -12   4  -1   67.41   25.52   0
  12   4   1   72.02   34.30   0
 -12  -4  -2  134.43   25.64   0
 -12  -4  -2  165.03   35.83   0
 -12  -4  -2  173.07   39.95   0
 -12   4  -2  163.00   32.95   0
  12   4   2  111.36   35.72   0
 -12  -4  -3    4.55   26.31   0
 -12  -4  -3   28.90   28.97   0
 -12   4  -3    6.47   25.40   0
  12   4   3   48.70   35.88   0
 -13   0   7    5.57   29.46   0
  13   0  -7  -11.80   21.56   0
 -13   0   6    9.14   24.06   0
  13   0  -6    4.35   20.58   0
 -13   0   5   21.50   19.94   0
  13   0  -5   20.54   20.64   0
 -13   0   4    7.29   16.32   0
 -13   0   4   -3.88   16.91   0
  13   0  -4    1.61   11.36   0
  13   0  -4    8.25   15.72   0
 -13   0   3  121.25   24.13   0
 -13   0   3   72.40   21.14   0
  13   0  -3   81.17   19.55   0
  13   0  -3   62.37   29.17   0
 -13   0   2    1.61   15.36   0
 -13   0   2    -.61   14.28   0
  13   0  -2    4.33   12.79   0
  13   0  -2  -19.10   19.19   0
 -13   0   1  274.42   32.52   0
 -13   0   1  256.36   24.75   0
  13   0  -1  292.25   24.66   0
  13   0  -1  350.53   35.47   0
 -13   0   0    3.24   16.13   0
  13   0   0   -5.70   18.90   0
 -13   0  -1  694.18   42.65   0
 -13   0  -1  564.63   42.80   0
  13   0   1  674.24   40.98   0
 -13   0  -2  -12.10   16.40   0
 -13   0  -2   -5.35   19.09   0
  13   0   2    7.91   21.67   0
 -13   0  -3  664.13   43.34   0
 -13   0  -3  567.61   46.70   0
 -13   0  -3  627.77   45.64   0
  13   0   3  464.86   45.05   0
 -13   0  -4    8.98   19.07   0
 -13   0  -4    4.92   23.62   0
  13   0   4   -7.75   26.48   0
 -13   0  -5  363.06   36.37   0
 -13   0  -5  360.70   50.55   0
  13   0   5  281.18   46.36   0
 -13  -1   7   76.68   35.64   0
 -13   1   7   86.64   34.98   0
  13   1  -7   74.89   32.02   0
 -13  -1   6   47.72   26.47   0
 -13   1   6   69.70   29.87   0
  13   1  -6   55.09   29.70   0
 -13  -1   5  236.19   33.44   0
 -13  -1   5  229.77   37.56   0
 -13   1   5  260.21   37.25   0
  13   1  -5  150.23   31.95   0
  13   1  -5  245.43   38.49   0
 -13  -1   4   67.19   23.92   0
 -13  -1   4   51.81   23.03   0
 -13   1   4   81.18   24.64   0
 -13   1   4   79.70   24.79   0
  13   1  -4   78.92   20.43   0
  13   1  -4   48.34   23.31   0
  13   1  -4   49.55   32.43   0
 -13  -1   3  310.76   37.69   0
 -13  -1   3  323.13   36.06   0
 -13  -1   3  304.32   34.19   0
 -13   1   3  328.29   34.03   0
  13   1  -3  297.58   34.14   0
  13   1  -3  405.19   49.34   0
 -13  -1   2  106.16   24.22   0
 -13  -1   2  111.91   27.13   0
 -13  -1   2  150.59   24.53   0
 -13   1   2  120.87   23.25   0
  13  -1  -2  118.30   24.18   0
  13   1  -2  123.08   25.48   0
  13   1  -2  120.65   29.77   0
 -13  -1   1  299.75   35.31   0
 -13  -1   1  298.11   36.11   0
 -13  -1   1  239.11   24.75   0
 -13   1   1  343.18   35.81   0
  13  -1  -1  261.72   28.30   0
  13   1  -1  295.21   30.95   0
  13   1  -1  286.78   37.34   0
 -13  -1   0  141.67   25.60   0
 -13  -1   0  140.69   30.22   0
 -13  -1   0  157.54   19.99   0
 -13   1   0  152.95   26.58   0
  13  -1   0  160.83   23.23   0
  13   1   0  173.50   29.39   0
 -13  -1  -1   57.64   20.65   0
 -13  -1  -1   55.50   24.49   0
 -13   1  -1   70.27   23.12   0
  13  -1   1   60.12   18.91   0
  13   1   1   72.79   23.61   0
 -13  -1  -2   43.93   20.78   0
 -13  -1  -2   44.12   26.07   0
 -13  -1  -2  102.10   29.12   0
 -13   1  -2   65.85   23.65   0
  13  -1   2   36.65   20.52   0
  13   1   2   76.75   26.58   0
 -13  -1  -3    2.20   18.17   0
 -13  -1  -3  -10.57   22.29   0
 -13  -1  -3   -7.20   21.94   0
 -13   1  -3    2.82   19.02   0
 -13   1  -3    6.49   22.37   0
  13  -1   3  -21.34   20.39   0
  13   1   3  -18.84   27.31   0
 -13  -1  -4    -.95   18.77   0
 -13  -1  -4  -12.64   24.57   0
 -13   1  -4    6.19   19.83   0
 -13   1  -4    2.41   23.42   0
  13  -1   4  -25.41   24.78   0
  13   1   4   -8.22   29.54   0
 -13  -1  -5   20.28   19.77   0
 -13  -1  -5  -29.45   22.86   0
 -13   1  -5   17.94   20.69   0
 -13   1  -5   18.95   25.82   0
  13  -1   5    1.88   28.53   0
  13   1   5   42.47   31.55   0
 -13  -2   6    7.39   20.93   0
 -13  -2   6    3.59   29.20   0
 -13   2   6   10.11   25.08   0
  13   2  -6   -1.41   25.07   0
 -13  -2   5    7.94   20.39   0
 -13  -2   5  -23.01   25.08   0
  13   2  -5    -.13   16.98   0
  13   2  -5    2.95   26.76   0
 -13  -2   4   70.70   24.36   0
 -13  -2   4   56.28   27.62   0
  13   2  -4   68.10   22.30   0
  13   2  -4   80.59   29.96   0
  13   2  -4   82.54   37.04   0
 -13  -2   3   20.21   21.81   0
 -13  -2   3   27.58   23.90   0
 -13  -2   3   31.26   23.22   0
 -13   2   3   39.11   20.48   0
  13   2  -3   16.41   24.94   0
  13   2  -3   -3.80   31.01   0
 -13  -2   2  150.93   29.74   0
 -13  -2   2  172.29   32.15   0
 -13  -2   2  180.03   29.71   0
 -13   2   2  198.19   29.81   0
  13   2  -2  198.39   33.64   0
  13   2  -2  191.99   36.92   0
 -13  -2   1   71.13   26.27   0
 -13  -2   1   87.28   29.70   0
 -13  -2   1   66.48   19.97   0
 -13   2   1  111.21   26.79   0
  13   2  -1   90.96   29.11   0
 -13  -2   0  266.73   35.29   0
 -13  -2   0  407.63   46.83   0
 -13  -2   0  393.11   45.54   0
 -13   2   0  441.71   42.34   0
  13   2   0  347.98   38.45   0
 -13  -2  -1   58.78   26.07   0
 -13  -2  -1   61.49   30.81   0
 -13  -2  -1   62.73   29.60   0
 -13   2  -1  103.12   28.78   0
  13   2   1   48.56   24.84   0
 -13  -2  -2  280.91   36.45   0
 -13  -2  -2  418.55   52.95   0
 -13  -2  -2  423.13   48.98   0
 -13   2  -2  451.94   47.30   0
  13   2   2  287.61   41.53   0
 -13  -2  -3   36.33   24.13   0
 -13  -2  -3   13.95   28.39   0
 -13  -2  -3   30.07   26.53   0
 -13   2  -3   16.71   25.34   0
  13   2   3   -6.32   29.72   0
 -13  -2  -4  256.85   34.86   0
 -13  -2  -4  117.20   32.91   0
 -13   2  -4  277.55   38.79   0
 -13   2  -4  219.69   37.39   0
  13   2   4  258.27   50.01   0
 -13  -2  -5   26.14   28.36   0
 -13   2  -5    -.17   23.05   0
 -13   2  -5   17.50   25.08   0
  13   2   5  -37.88   35.84   0
 -13  -3   5   21.40   23.50   0
 -13  -3   5   20.42   31.72   0
 -13  -3   5   -8.43   31.36   0
  13   3  -5   14.66   21.91   0
  13   3  -5   59.03   32.37   0
 -13  -3   4  259.90   38.26   0
 -13  -3   4  285.02   46.42   0
 -13  -3   4  230.15   48.30   0
  13   3  -4  314.30   38.51   0
  13   3  -4  420.48   55.50   0
  13   3  -4  423.40   58.98   0
 -13  -3   3   20.00   21.98   0
 -13  -3   3  -11.04   26.53   0
 -13  -3   3  -12.93   33.71   0
  13   3  -3    5.50   22.48   0
  13   3  -3   10.74   26.18   0
  13   3  -3    2.24   30.71   0
 -13  -3   2  229.70   36.51   0
 -13  -3   2  138.51   28.45   0
 -13  -3   2  176.57   30.99   0
 -13  -3   2  217.29   45.76   0
 -13   3   2  234.67   33.73   0
  13   3  -2  222.40   39.99   0
  13   3  -2  231.41   44.87   0
 -13  -3   1   16.53   21.51   0
 -13  -3   1   19.35   23.09   0
 -13  -3   1   -6.04   30.62   0
 -13   3   1   19.54   21.17   0
  13   3  -1   -4.50   26.39   0
 -13  -3   0   49.11   24.89   0
 -13  -3   0   36.39   25.79   0
 -13  -3   0   51.60   34.01   0
 -13   3   0   71.75   24.79   0
  13   3   0   59.99   28.95   0
 -13  -3  -1   16.20   22.14   0
 -13  -3  -1   12.60   26.56   0
 -13  -3  -1   18.45   29.68   0
 -13   3  -1   -3.52   21.09   0
  13   3   1   17.44   29.50   0
 -13  -3  -2   15.98   22.24   0
 -13  -3  -2  -10.60   25.18   0
 -13  -3  -2    5.98   27.86   0
 -13   3  -2  -16.93   21.70   0
  13   3   2  -20.77   23.88   0
 -13  -3  -3   33.47   22.26   0
 -13  -3  -3    1.00   24.56   0
 -13  -3  -3  -29.64   26.50   0
 -13   3  -3   20.47   25.84   0
  13   3   3    6.85   30.53   0
 -13  -3  -4    3.76   27.29   0
 -13  -3  -4    -.18   25.83   0
 -13   3  -4   -8.47   23.00   0
  13   3   4   -6.11   34.34   0
 -13  -4   4  -12.91   22.30   0
 -13  -4   4  -48.56   29.97   0
 -13  -4   4  -25.58   32.13   0
  13   4  -4  -21.15   23.64   0
  13   4  -4    2.54   28.61   0
  13   4  -4  -23.47   31.62   0
 -13  -4   3   94.15   30.39   0
 -13  -4   3   58.55   38.50   0
  13   4  -3   97.70   31.99   0
  13   4  -3   62.84   31.73   0
  13   4  -3   79.57   38.58   0
 -13  -4   2    3.66   22.58   0
 -13  -4   2   46.71   34.64   0
  13   4  -2   36.97   29.79   0
  13   4  -2   15.59   28.51   0
  13   4  -2  -25.99   32.06   0
 -13  -4   1  141.21   32.70   0
 -13  -4   1  174.14   45.53   0
 -13   4   1  125.29   31.62   0
  13   4  -1  145.17   41.13   0
 -13  -4   0   35.37   24.98   0
 -13  -4   0    2.99   25.71   0
 -13  -4   0  100.52   37.86   0
 -13   4   0   24.63   24.39   0
  13   4   0   42.14   29.94   0
 -13  -4  -1   96.09   29.39   0
 -13  -4  -1   80.86   31.26   0
 -13  -4  -1  143.31   42.58   0
 -13   4  -1  117.85   30.93   0
  13   4   1  113.64   36.50   0
 -13  -4  -2   11.94   21.80   0
 -13  -4  -2   33.01   29.67   0
 -13  -4  -2   13.52   29.28   0
 -13   4  -2   21.47   27.77   0
  13   4   2   15.11   28.07   0
 -14   0   7  -21.15   26.91   0
 -14   0   6  187.20   37.60   0
  14   0  -6  200.57   54.25   0
 -14   0   5   10.12   22.92   0
  14   0  -5    4.64   19.16   0
 -14   0   4   60.92   21.81   0
 -14   0   4   78.50   23.92   0
  14   0  -4  111.75   26.37   0
 -14   0   3  -14.04   15.60   0
 -14   0   3     .53   16.75   0
  14   0  -3   -8.99   23.98   0
 -14   0   2   51.95   20.12   0
 -14   0   2   36.66   17.89   0
  14   0  -2   33.32   23.56   0
 -14   0   1   -3.72   16.47   0
 -14   0   1    3.41   13.46   0
  14   0  -1    9.69   21.38   0
 -14   0   0  -21.76   15.75   0
 -14   0   0  -16.52   20.84   0
 -14   0   0    6.06   10.78   0
  14   0   0  -13.56   19.15   0
 -14   0  -1    9.34   18.76   0
 -14   0  -1     .00   21.52   0
  14   0   1  -11.37   18.65   0
 -14   0  -2   16.94   18.61   0
 -14   0  -2   32.65   22.18   0
  14   0   2   -4.81   22.96   0
 -14   0  -3    3.88   19.50   0
 -14   0  -3   -6.44   20.61   0
  14   0   3   -3.60   26.03   0
 -14   0  -4   31.75   20.60   0
 -14   0  -4   47.63   25.58   0
  14   0   4   57.87   33.21   0
 -14   0  -5    7.13   18.90   0
 -14   0  -5   12.13   25.76   0
  14   0   5  -16.68   32.43   0
 -14  -1   6   63.23   30.62   0
 -14   1   6   82.43   29.19   0
  14   1  -6   58.22   28.32   0
 -14  -1   5  113.81   28.42   0
 -14  -1   5  141.30   32.53   0
 -14   1   5  161.28   32.80   0
  14   1  -5  140.88   32.27   0
 -14  -1   4  176.87   33.38   0
 -14  -1   4  244.50   36.76   0
 -14   1   4  186.28   31.82   0
  14   1  -4  218.28   28.61   0
  14   1  -4  163.88   31.08   0
  14   1  -4  209.95   43.86   0
 -14  -1   3  267.90   36.42   0
 -14  -1   3  265.32   34.46   0
 -14  -1   3  249.40   32.89   0
 -14   1   3  312.44   35.26   0
  14   1  -3  284.01   33.30   0
  14   1  -3  409.49   50.72   0
 -14  -1   2  383.03   39.32   0
 -14  -1   2  345.04   38.76   0
 -14  -1   2  288.61   29.05   0
 -14   1   2  329.28   36.48   0
  14  -1  -2  363.64   32.75   0
  14   1  -2  351.50   33.72   0
  14   1  -2  400.26   44.55   0
 -14  -1   1  222.49   30.49   0
 -14  -1   1  289.78   37.11   0
 -14  -1   1  256.44   24.81   0
 -14   1   1  351.05   36.21   0
  14  -1  -1  276.49   28.97   0
  14   1  -1  286.93   31.84   0
  14   1  -1  302.86   39.51   0
 -14  -1   0  418.42   39.04   0
 -14  -1   0  382.46   40.01   0
 -14   1   0  470.33   42.01   0
  14  -1   0  413.61   31.08   0
  14   1   0  425.31   38.12   0
 -14  -1  -1  152.84   27.77   0
 -14  -1  -1  139.75   29.27   0
 -14   1  -1  124.47   27.66   0
  14  -1   1  103.28   21.65   0
  14   1   1  143.67   31.58   0
 -14  -1  -2  320.77   37.04   0
 -14  -1  -2  211.80   34.52   0
 -14  -1  -2  262.99   36.72   0
 -14   1  -2  343.92   40.36   0
 -14   1  -2  323.04   41.65   0
  14  -1   2  288.57   32.26   0
  14   1   2  188.48   32.55   0
 -14  -1  -3   48.28   21.71   0
 -14  -1  -3   55.52   27.89   0
 -14  -1  -3   43.88   24.94   0
 -14   1  -3   44.20   22.90   0
 -14   1  -3   62.70   26.31   0
  14  -1   3   -7.94   22.05   0
  14   1   3   21.07   30.65   0
 -14  -1  -4  134.49   27.53   0
 -14  -1  -4  125.21   32.45   0
 -14   1  -4  177.08   30.36   0
 -14   1  -4  154.40   34.17   0
  14  -1   4  110.14   31.71   0
  14   1   4  105.85   38.33   0
 -14  -1  -5   42.81   20.99   0
 -14  -1  -5   15.10   26.53   0
 -14   1  -5   13.80   22.66   0
 -14   1  -5   34.07   25.18   0
  14   1   5  -32.41   34.47   0
 -14  -2   6   -8.23   20.72   0
 -14  -2   6    7.69   29.53   0
 -14   2   6   12.53   26.17   0
  14   2  -6   -5.27   26.04   0
 -14  -2   5   64.32   26.00   0
 -14  -2   5   51.81   31.05   0
 -14   2   5  115.06   29.55   0
  14   2  -5  109.78   25.60   0
  14   2  -5  118.33   33.26   0
 -14  -2   4    9.27   22.13   0
 -14  -2   4   -5.24   21.99   0
  14   2  -4   -8.15   18.79   0
  14   2  -4   16.08   24.40   0
  14   2  -4     .97   30.63   0
 -14  -2   3   61.57   26.48   0
 -14  -2   3   64.76   24.94   0
  14   2  -3   92.31   29.20   0
  14   2  -3   86.54   32.82   0
 -14  -2   2    4.54   21.94   0
 -14  -2   2   61.49   25.52   0
 -14  -2   2   27.64   19.88   0
 -14   2   2   32.08   21.59   0
  14   2  -2   50.80   25.03   0
  14   2  -2   84.79   31.17   0
 -14  -2   1    8.87   21.65   0
 -14  -2   1   22.86   24.42   0
 -14   2   1   42.38   22.96   0
  14   2  -1   10.35   27.01   0
 -14  -2   0    2.70   21.20   0
 -14  -2   0   40.53   27.83   0
 -14  -2   0   22.98   27.41   0
 -14   2   0   29.78   23.54   0
  14   2   0   23.49   24.26   0
 -14  -2  -1  -15.65   20.58   0
 -14  -2  -1  -13.03   24.88   0
 -14  -2  -1  -13.01   25.37   0
 -14   2  -1    4.48   23.38   0
  14   2   1   12.49   24.69   0
 -14  -2  -2  -23.16   20.54   0
 -14  -2  -2   17.46   27.39   0
 -14  -2  -2    -.08   26.04   0
 -14   2  -2   -3.55   22.65   0
  14   2   2   17.79   27.80   0
 -14  -2  -3   31.53   23.35   0
 -14  -2  -3   -7.99   25.75   0
 -14  -2  -3   31.56   29.53   0
 -14   2  -3   11.33   24.93   0
  14   2   3   24.61   31.21   0
 -14  -2  -4   24.26   22.37   0
 -14  -2  -4     .40   27.24   0
 -14   2  -4   -5.05   22.89   0
 -14   2  -4   19.80   25.26   0
  14   2   4   -8.79   32.63   0
 -14  -3   5   23.29   25.68   0
 -14  -3   5   15.56   32.81   0
 -14  -3   5    -.40   33.65   0
  14   3  -5   19.45   22.94   0
  14   3  -5   80.99   34.40   0
 -14  -3   4   18.83   24.40   0
 -14  -3   4    4.14   28.94   0
 -14  -3   4   33.10   35.79   0
  14   3  -4   30.83   25.86   0
  14   3  -4   56.85   31.49   0
  14   3  -4   37.55   35.82   0
 -14  -3   3   89.18   29.51   0
 -14  -3   3   73.42   30.38   0
 -14  -3   3  152.63   43.08   0
  14   3  -3  177.09   35.27   0
  14   3  -3  101.74   33.63   0
  14   3  -3  133.85   40.91   0
 -14  -3   2   57.20   26.84   0
 -14  -3   2   85.56   38.45   0
 -14   3   2   77.21   29.07   0
  14   3  -2   71.81   30.67   0
  14   3  -2   25.74   31.98   0
 -14  -3   1  309.95   41.34   0
 -14  -3   1  254.47   38.55   0
 -14  -3   1  297.41   48.30   0
 -14   3   1  386.02   44.90   0
  14   3  -1  275.88   41.97   0
 -14  -3   0   46.35   26.00   0
 -14  -3   0   33.14   29.15   0
 -14  -3   0   27.62   34.52   0
 -14   3   0   69.86   27.38   0
  14   3   0   66.31   33.68   0
 -14  -3  -1  309.23   42.26   0
 -14  -3  -1  269.64   43.56   0
 -14  -3  -1  296.19   48.00   0
 -14   3  -1  390.57   47.23   0
  14   3   1  221.28   39.03   0
 -14  -3  -2   31.18   26.47   0
 -14  -3  -2   15.07   29.25   0
 -14  -3  -2    1.09   31.38   0
 -14   3  -2   23.42   26.55   0
  14   3   2   19.31   27.91   0
 -14  -3  -3  210.23   34.67   0
 -14  -3  -3  148.58   38.56   0
 -14  -3  -3  190.39   44.57   0
 -14   3  -3  268.25   42.11   0
  14   3   3  161.88   40.86   0
 -14  -4   2   42.60   27.26   0
 -14  -4   2   52.14   37.12   0
  14   4  -2   85.17   33.62   0
  14   4  -2   42.01   30.56   0
  14   4  -2   30.75   36.72   0
 -14  -4   1   -9.60   22.75   0
 -14  -4   1   25.38   36.28   0
 -14   4   1   19.66   25.25   0
  14   4  -1   -4.76   32.01   0
 -14  -4   0  -10.87   23.16   0
 -14  -4   0  -13.91   25.11   0
 -14  -4   0  -14.82   31.49   0
 -14   4   0   15.29   24.89   0
  14   4   0   -4.99   30.15   0
 -14  -4  -1    8.45   25.08   0
 -14  -4  -1    9.92   30.21   0
 -14  -4  -1   37.81   36.10   0
 -14   4  -1   -1.55   23.77   0
  14   4   1  -23.87   30.41   0
 -15   0   6    8.93   25.58   0
 -15   0   5  217.88   36.17   0
 -15   0   4   -7.88   17.05   0
 -15   0   4   14.51   18.61   0
 -15   0   3  476.26   40.36   0
 -15   0   3  431.89   37.28   0
  15   0  -3  405.77   42.78   0
 -15   0   2   -6.64   16.74   0
 -15   0   2   13.70   15.92   0
  15   0  -2    2.57   21.68   0
 -15   0   1  545.39   41.75   0
 -15   0   1  543.56   33.08   0
  15   0  -1  551.11   41.46   0
 -15   0   0  -14.10   17.21   0
 -15   0   0  -24.10   20.87   0
  15   0   0    4.49   21.35   0
 -15   0  -1  325.34   37.93   0
 -15   0  -1  243.18   34.35   0
  15   0   1  270.98   33.95   0
 -15   0  -2     .87   19.49   0
 -15   0  -2   14.20   22.10   0
  15   0   2    7.64   23.42   0
 -15   0  -3   93.93   25.20   0
 -15   0  -3   65.60   27.37   0
  15   0   3   60.43   28.80   0
 -15   0  -4    1.91   18.73   0
 -15   0  -4   -2.71   21.08   0
  15   0   4  -36.69   27.40   0
 -15  -1   6   -2.92   26.03   0
 -15   1   6   -2.75   22.40   0
  15   1  -6    1.62   21.79   0
 -15  -1   5    6.35   22.89   0
 -15  -1   5    8.02   22.37   0
 -15   1   5    7.41   22.86   0
  15   1  -5  -10.90   18.95   0
 -15  -1   4   16.80   22.63   0
 -15  -1   4   10.44   22.22   0
 -15   1   4   34.33   23.00   0
  15   1  -4   33.82   21.02   0
  15   1  -4   19.73   20.57   0
  15   1  -4   14.28   31.92   0
 -15  -1   3   12.70   19.98   0
 -15  -1   3  -42.46   20.22   0
 -15  -1   3   -1.49   18.93   0
 -15   1   3    6.53   18.24   0
 -15   1   3    2.31   17.79   0
  15   1  -3     .98   18.13   0
  15   1  -3   16.88   29.11   0
 -15  -1   2    5.92   19.86   0
 -15  -1   2    4.84   23.15   0
 -15  -1   2   -4.22   16.20   0
 -15   1   2   -9.35   17.40   0
  15   1  -2   -9.88   16.29   0
  15   1  -2   10.85   23.90   0
 -15  -1   1   55.61   22.01   0
 -15  -1   1   46.93   25.93   0
 -15   1   1   83.29   25.47   0
  15   1  -1   38.73   19.59   0
  15   1  -1   58.16   27.69   0
 -15  -1   0   31.38   20.66   0
 -15  -1   0   44.96   25.29   0
 -15   1   0   41.90   22.61   0
  15   1   0   40.85   25.40   0
 -15  -1  -1  101.99   26.61   0
 -15  -1  -1   78.42   27.43   0
 -15   1  -1   77.72   25.84   0
  15   1   1   61.46   26.44   0
 -15  -1  -2   87.56   25.11   0
 -15  -1  -2   67.27   26.75   0
 -15  -1  -2  116.70   30.08   0
 -15   1  -2  170.21   31.05   0
 -15   1  -2   72.23   28.42   0
  15   1   2  125.38   29.38   0
 -15  -1  -3   93.47   25.36   0
 -15  -1  -3   62.41   26.25   0
 -15   1  -3  136.53   29.94   0
 -15   1  -3   92.90   28.00   0
  15   1   3   80.13   32.88   0
 -15  -1  -4   77.95   24.44   0
 -15  -1  -4   97.80   30.60   0
 -15   1  -4  130.90   30.34   0
 -15   1  -4  108.17   31.19   0
  15   1   4   48.16   35.45   0
 -15  -2   5   55.22   27.73   0
 -15  -2   5    5.79   27.00   0
 -15   2   5   37.76   25.91   0
  15   2  -5   44.71   23.47   0
  15   2  -5   45.87   27.00   0
 -15  -2   4  122.25   30.87   0
 -15  -2   4  164.75   32.51   0
  15   2  -4  148.52   30.50   0
  15   2  -4  210.03   37.09   0
  15   2  -4  192.79   42.82   0
 -15  -2   3   43.78   26.02   0
 -15  -2   3   -3.84   22.04   0
  15   2  -3   10.55   22.20   0
  15   2  -3   42.42   33.63   0
 -15  -2   2  268.31   38.87   0
 -15  -2   2  286.54   38.45   0
 -15   2   2  357.25   40.85   0
  15   2  -2  369.82   41.86   0
  15   2  -2  291.83   41.69   0
 -15  -2   1  -11.25   20.87   0
 -15  -2   1   14.58   25.30   0
 -15  -2   1   -1.15   26.47   0
 -15   2   1     .40   20.41   0
  15   2  -1   -4.58   19.14   0
  15   2  -1   11.06   28.26   0
 -15  -2   0  204.27   34.71   0
 -15  -2   0  211.44   38.37   0
 -15  -2   0  208.64   36.15   0
 -15   2   0  306.10   41.41   0
  15   2   0  235.29   39.28   0
 -15  -2  -1   -5.40   21.29   0
 -15  -2  -1  -25.59   24.18   0
 -15  -2  -1   -5.55   25.59   0
 -15   2  -1    2.13   22.72   0
  15   2   1  -12.48   25.47   0
 -15  -2  -2   65.42   26.05   0
 -15  -2  -2  113.85   32.86   0
 -15  -2  -2   93.04   32.54   0
 -15   2  -2  165.64   36.39   0
  15   2   2   85.74   29.83   0
 -15  -2  -3    7.92   22.16   0
 -15  -2  -3   17.88   26.15   0
 -15  -2  -3    3.05   26.21   0
 -15   2  -3    9.75   25.88   0
 -15   2  -3  -32.51   23.80   0
  15   2   3  -30.46   28.49   0
 -15  -3   4  -11.80   24.76   0
 -15  -3   4  -32.79   24.15   0
 -15  -3   4    5.90   34.82   0
  15   3  -4    7.21   25.12   0
  15   3  -4   25.97   27.60   0
  15   3  -4   -4.29   27.04   0
 -15  -3   3  -12.35   23.66   0
 -15  -3   3    1.42   29.76   0
  15   3  -3    3.84   25.67   0
  15   3  -3  -22.78   24.40   0
  15   3  -3   22.63   29.06   0
 -15  -3   2   36.16   27.49   0
 -15  -3   2   10.95   32.52   0
  15   3  -2   12.37   25.89   0
  15   3  -2   46.55   30.58   0
 -15  -3   1   17.46   24.55   0
 -15  -3   1   15.31   28.65   0
 -15  -3   1  -11.13   31.57   0
 -15   3   1    6.67   24.15   0
  15   3  -1   14.37   23.59   0
  15   3  -1   -6.92   29.91   0
 -15  -3   0   53.91   29.39   0
 -15  -3   0   35.57   32.54   0
 -15  -3   0   23.35   29.11   0
 -15   3   0  104.22   32.19   0
  15   3   0   56.45   28.22   0
 -15  -3  -1   15.21   24.43   0
 -15  -3  -1    2.43   30.45   0
 -15  -3  -1   45.63   33.66   0
 -15   3  -1   20.77   28.08   0
  15   3   1   25.62   27.96   0
 -15  -3  -2   65.50   29.10   0
 -15  -3  -2   39.11   31.48   0
 -15  -3  -2   75.68   34.81   0
 -15   3  -2   34.96   30.74   0
  15   3   2   61.05   31.32   0
 -16   0   5    2.53   22.86   0
 -16   0   4   87.97   24.24   0
 -16   0   4  101.02   27.08   0
 -16   0   3    4.83   18.27   0
 -16   0   3   12.02   18.61   0
  16   0  -3   -2.84   22.88   0
 -16   0   2  226.97   32.61   0
 -16   0   2  247.65   28.82   0
  16   0  -2  245.32   35.16   0
 -16   0   1   -3.44   18.49   0
 -16   0   1    -.44   25.76   0
 -16   0   1     .56   13.30   0
  16   0  -1   -5.06   21.19   0
 -16   0   0  242.81   33.77   0
 -16   0   0  142.78   31.83   0
  16   0   0  243.12   32.67   0
 -16   0  -1   18.88   21.19   0
 -16   0  -1   -9.64   20.56   0
  16   0   1    -.88   22.17   0
 -16   0  -2  146.25   28.71   0
 -16   0  -2  128.71   28.53   0
  16   0   2  188.05   32.00   0
 -16   0  -3   13.34   20.08   0
 -16   0  -3   10.29   21.14   0
  16   0   3  -32.29   25.59   0
 -16  -1   5   41.01   25.50   0
 -16  -1   5   57.45   28.95   0
 -16   1   5   69.75   25.78   0
 -16  -1   4  122.30   29.93   0
 -16  -1   4  160.64   31.71   0
 -16   1   4  112.54   26.60   0
  16   1  -4  158.04   28.84   0
  16   1  -4  195.27   42.35   0
 -16  -1   3    5.82   20.34   0
 -16  -1   3   15.57   24.88   0
 -16  -1   3   33.09   21.89   0
 -16   1   3   18.33   20.19   0
 -16   1   3   24.60   20.29   0
  16   1  -3   32.08   28.24   0
 -16  -1   2  155.39   30.29   0
 -16  -1   2  146.14   32.09   0
 -16  -1   2  133.01   24.12   0
 -16   1   2  147.81   29.93   0
  16   1  -2  178.32   35.54   0
 -16  -1   1   22.90   20.65   0
 -16  -1   1    5.35   23.25   0
 -16   1   1    9.78   21.39   0
  16   1  -1    8.85   25.86   0
 -16  -1   0   75.52   25.67   0
 -16  -1   0   67.91   27.95   0
 -16   1   0   89.90   28.15   0
  16   1   0   87.14   28.35   0
 -16  -1  -1   20.29   20.76   0
 -16  -1  -1    6.93   21.78   0
 -16  -1  -1    8.86   23.98   0
 -16   1  -1   11.57   22.86   0
  16   1   1   17.33   26.60   0
 -16  -1  -2    5.34   19.94   0
 -16  -1  -2    3.39   21.06   0
 -16  -1  -2   10.48   22.31   0
 -16   1  -2   44.20   25.25   0
 -16   1  -2   10.57   22.90   0
  16   1   2   28.11   27.59   0
 -16  -1  -3   -3.72   18.97   0
 -16  -1  -3    8.33   21.48   0
 -16   1  -3   12.23   21.64   0
 -16   1  -3   31.52   24.40   0
  16   1   3   -8.85   26.44   0
 -16  -2   4   -8.00   22.67   0
 -16  -2   4   -8.79   23.26   0
  16   2  -4     .63   23.47   0
  16   2  -4   -3.88   21.81   0
  16   2  -4   39.18   33.84   0
 -16  -2   3  105.57   32.41   0
 -16  -2   3   71.07   26.81   0
  16   2  -3  100.91   28.77   0
  16   2  -3  153.52   40.02   0
 -16  -2   2  -17.98   21.55   0
 -16  -2   2   10.28   24.19   0
 -16   2   2   18.26   22.02   0
  16   2  -2    -.21   21.40   0
  16   2  -2  -11.06   26.69   0
 -16  -2   1  126.12   32.86   0
 -16  -2   1  210.46   36.47   0
 -16  -2   1  155.21   35.69   0
 -16   2   1  213.71   34.50   0
  16   2  -1  173.96   31.01   0
  16   2  -1  121.23   32.93   0
 -16  -2   0   63.41   26.63   0
 -16  -2   0   49.37   27.86   0
 -16  -2   0   67.65   29.84   0
 -16   2   0   70.52   26.98   0
  16   2   0   66.78   31.35   0
 -16  -2  -1  144.57   29.99   0
 -16  -2  -1  201.26   38.52   0
 -16  -2  -1  109.65   33.95   0
 -16   2  -1  233.35   37.97   0
  16   2   1  178.95   37.55   0
 -16  -2  -2   31.64   22.28   0
 -16  -2  -2   37.85   27.41   0
 -16  -2  -2    8.22   25.85   0
 -16   2  -2   49.38   27.67   0
  16   2   2   47.12   31.61   0
 -16  -3   2  -15.31   23.70   0
 -16  -3   2   43.38   33.62   0
  16   3  -2    1.06   24.83   0
  16   3  -2   23.86   28.08   0
 -16  -3   1  100.08   30.76   0
 -16  -3   1  109.75   33.47   0
 -16  -3   1   90.26   35.25   0
 -16   3   1  154.09   35.47   0
  16   3  -1   93.04   28.16   0
  16   3  -1  123.18   36.89   0
 -16  -3   0   13.92   23.44   0
 -16  -3   0   31.25   30.42   0
 -16  -3   0   16.40   30.66   0
 -16   3   0    -.87   24.80   0
  16   3   0   28.82   30.36   0
 -17   0   4   18.55   20.33   0
 -17   0   4   -3.76   19.84   0
 -17   0   3   17.93   20.34   0
 -17   0   3   58.89   21.66   0
  17   0  -3   52.02   26.07   0
 -17   0   2    6.18   19.16   0
 -17   0   2  -15.76   27.19   0
 -17   0   2   17.54   16.63   0
  17   0  -2   22.14   23.14   0
 -17   0   1   -5.61   19.11   0
 -17   0   1  -27.42   25.34   0
  17   0  -1   -7.95   20.53   0
 -17   0   0   13.39   20.77   0
 -17   0   0   -3.79   23.95   0
  17   0   0   26.09   23.38   0
 -17   0  -1   38.79   23.64   0
 -17   0  -1   45.34   25.40   0
  17   0   1   44.79   24.48   0
 -17   0  -2    4.64   19.62   0
 -17   0  -2  -12.64   21.45   0
  17   0   2   -5.89   22.96   0
 -17  -1   4   60.45   26.78   0
 -17  -1   4   73.15   27.44   0
 -17   1   4   77.40   26.18   0
 -17  -1   3   71.23   26.10   0
 -17  -1   3   93.12   29.03   0
 -17  -1   3  106.12   26.94   0
 -17   1   3  130.87   27.87   0
 -17   1   3   92.45   25.58   0
  17   1  -3  116.72   33.07   0
 -17  -1   2  158.98   31.46   0
 -17  -1   2  145.87   32.21   0
 -17   1   2  137.38   29.33   0
 -17   1   2  129.97   25.85   0
  17   1  -2  122.35   33.33   0
 -17  -1   1  146.84   30.19   0
 -17  -1   1   86.11   29.64   0
 -17   1   1  181.03   33.64   0
  17   1  -1  126.68   32.10   0
 -17  -1   0  134.96   28.93   0
 -17  -1   0  155.58   32.94   0
 -17   1   0  157.44   32.46   0
  17   1   0  149.56   33.23   0
 -17  -1  -1  115.55   28.16   0
 -17  -1  -1  167.68   33.82   0
 -17  -1  -1  115.71   30.76   0
 -17   1  -1  152.11   33.25   0
 -17   1  -1  112.27   32.33   0
  17   1   1  137.19   31.77   0
 -17  -1  -2   72.07   24.62   0
 -17  -1  -2   39.76   24.44   0
 -17  -1  -2   53.57   25.87   0
 -17   1  -2   50.29   27.32   0
 -17   1  -2   37.84   24.86   0
  17   1   2   31.78   28.05   0
 -17  -2   3   -1.79   23.38   0
  17   2  -3    6.04   20.66   0
  17   2  -3  -26.39   27.30   0
 -17  -2   2    8.92   22.97   0
 -17  -2   2   39.99   27.23   0
 -17   2   2    4.82   20.52   0
  17   2  -2  -11.86   20.56   0
  17   2  -2    1.91   28.40   0
 -17  -2   1  -21.89   21.22   0
 -17  -2   1   26.66   26.72   0
 -17  -2   1   16.66   27.82   0
 -17   2   1    9.57   23.47   0
  17   2  -1  -25.50   19.80   0
  17   2  -1   22.77   27.99   0
 -17  -2   0   -4.33   20.84   0
 -17  -2   0   -5.76   25.31   0
 -17  -2   0  -10.33   25.05   0
 -17   2   0   25.10   25.89   0
  17   2   0   15.39   28.16   0
 -17  -2  -1   -6.10   20.24   0
 -17  -2  -1   32.29   26.43   0
 -17  -2  -1  -23.74   25.22   0
 -17   2  -1  -11.96   25.40   0
  17   2   1     .98   23.87   0
 -18   0   3    2.81   19.11   0
 -18   0   3  -51.62   26.63   0
 -18   0   3   16.44   20.27   0
  18   0  -3  -19.89   30.68   0
 -18   0   2  125.43   28.79   0
 -18   0   2   88.89   33.94   0
  18   0  -2  144.47   34.52   0
 -18   0   1    6.78   21.67   0
 -18   0   1   -6.21   27.05   0
  18   0  -1   12.25   22.18   0
 -18   0   0  210.71   35.96   0
 -18   0   0  125.38   31.20   0
  18   0   0   93.15   28.07   0
 -18   0  -1    8.44   22.18   0
 -18   0  -1    4.97   22.21   0
  18   0   1   57.42   31.79   0
 -18  -1   2   10.06   21.85   0
 -18  -1   2   22.96   26.56   0
 -18   1   2   22.35   21.96   0
 -18   1   2   40.41   20.99   0
  18   1  -2   40.87   27.16   0
 -18  -1   1   30.73   23.28   0
 -18  -1   1   30.39   26.86   0
 -18   1   1  -16.26   21.03   0
  18   1  -1   -8.73   24.88   0
 -18  -1   0   56.38   24.69   0
 -18  -1   0   -1.84   23.93   0
 -18   1   0   31.05   24.85   0
 -18   1   0   -1.92   26.63   0
  18   1   0   32.60   27.00   0
;
_shelx_hkl_checksum     69341
_shelx_res_file
;
TITL sad in P2(1)/n
    habitus.res
    created by SHELXL-2018/3 at 09:24:08 on 18-Dec-2019
CELL 0.71073  12.23150   4.24320   6.30390  90.0000  96.7268  90.0000
ZERR    4.00   0.00120   0.00070   0.00010   0.0000   0.0071   0.0000
LATT  1
SYMM 1/2-X, 1/2+Y, 1/2-Z
SFAC O P TL
UNIT 12 4 4
TEMP 23.000
L.S. 10
BOND $H
rem coordinates like RbPO3 (Corbridge, 1956)
rem crystal from melt (plate)
rem abscorr with HABITUS (8 faces)
LIST 6
conn 10 3.5 Tl1
acta
FMAP 2
PLAN 20
WGHT    0.021900
FVAR       0.32253
TL1   3    0.089065    0.147759    0.772785    11.00000    0.02974    0.02897 =
         0.02893    0.00170    0.00402   -0.00135
P1    2    0.182224    0.494416    0.322431    11.00000    0.01964    0.01342 =
         0.02272   -0.00175    0.00604   -0.00154
O1    1    0.218373    0.744719    0.155108    11.00000    0.02447    0.01193 =
         0.02456    0.00003    0.00388   -0.00292
O2    1    0.081385    0.346640    0.218043    11.00000    0.02081    0.02558 =
         0.05234   -0.00548    0.00209   -0.00396
O3    1    0.185843    0.640397    0.539261    11.00000    0.04553    0.02538 =
         0.02559   -0.00346    0.01124    0.00108
HKLF 4
REM  sad in P2(1)/n
REM wR2 = 0.0540, GooF = S = 0.992, Restrained GooF = 0.992 for all data
REM R1 = 0.0273 for 912 Fo > 4sig(Fo) and 0.0422 for all 1189 data
REM 46 parameters refined using 0 restraints
END
WGHT      0.0219      0.0000
REM Highest difference peak  1.846,  deepest hole -1.641,  1-sigma level  0.269
Q1    1   0.0743  0.1346  0.6715  11.00000  0.05    1.85
Q2    1   0.1456  0.1639  0.7706  11.00000  0.05    1.57
Q3    1   0.0215  0.1656  0.7942  11.00000  0.05    1.19
Q4    1   0.0177  0.2488  0.7024  11.00000  0.05    1.08
Q5    1   0.0000  0.5000  0.0000  10.50000  0.05    1.08
Q6    1   0.1169  0.1653  0.9259  11.00000  0.05    1.00
Q7    1   0.2012  0.8032  0.5150  11.00000  0.05    0.91
Q8    1   0.0962 -0.1607  0.9170  11.00000  0.05    0.89
Q9    1   0.0671  0.4824  0.5801  11.00000  0.05    0.85
Q10   1   0.1009 -0.0039  0.8008  11.00000  0.05    0.83
Q11   1   0.2569  0.8370  0.1189  11.00000  0.05    0.80
Q12   1   0.1371 -0.0254  0.7045  11.00000  0.05    0.79
Q13   1   0.0360  0.1352  0.9535  11.00000  0.05    0.78
Q14   1   0.0261  0.1663  0.1515  11.00000  0.05    0.75
Q15   1   0.0849  0.0865  0.3211  11.00000  0.05    0.74
Q16   1   0.2145  0.6408  0.6075  11.00000  0.05    0.74
Q17   1   0.1804  0.9167  0.4748  11.00000  0.05    0.72
Q18   1   0.2351  0.8649  0.2317  11.00000  0.05    0.71
Q19   1   0.0163  0.4655  0.0691  11.00000  0.05    0.71
Q20   1   0.1621  0.7664 -0.0221  11.00000  0.05    0.70
;
_shelx_res_checksum     27654
data_global
_journal_data_validation_number     ?
_journal_date_recd_electronic     2020-08-03
_journal_date_accepted     2020-08-17
_journal_name_full     'Acta Crystallographica, Section E'
_journal_year     2020
_journal_volume     76
_journal_issue      9
_journal_page_first     1482
_journal_page_last     1485
_journal_paper_category     GI
_journal_paper_doi     10.1107/S2056989020011238
_journal_coeditor_code     HB7938
_publ_contact_author_name
;
Matthias Weil
;
_publ_contact_author_address
;
Institute for Chemical Technologies and Analytics
Division of Structural Chemistry
TU Wien
Getreidemarkt 9/164-SC
A-1060 Vienna
Austria
;
_publ_contact_author_email     'Matthias.Weil@tuwien.ac.at'
_publ_contact_author_fax     ?
_publ_contact_author_phone     ?
_publ_section_title
;
TlPO~3~ and its comparison with isotypic RbPO~3~ and CsPO~3~
;
_publ_section_title_footnote     .
loop_
    _publ_author_name
    _publ_author_footnote
    _publ_author_address
    'Weil, Matthias' .
;
Institute for Chemical Technologies and Analytics
Division of Structural Chemistry
TU Wien
Getreidemarkt 9/164-SC
A-1060 Vienna
Austria
;
_publ_section_synopsis
;
TlPO~3~ is a <i>catena</i>-polyphosphate that represents the high-temperature
polymorph of thallium(I) phosphate with a Tl:P ratio of 1:1.
;
