# Supplementary material for: TlPO3 and its comparison with isotypic RbPO3 and CsPO3
Source: Acta Crystallogr E Crystallogr Commun. 2020 Aug 21;76(Pt 9):1482–5. doi: 10.1107/S2056989020011238 (PMC7472764; doi:10.1107/S2056989020011238)
Supplement: Supplementary file 2 [file e-76-01482-Isup2.hkl]

data_I                                                                          
_shelx_title ' sad in P2(1)/n'                                                  
_shelx_refln_list_code          4                                               
_shelx_F_calc_maximum      292.23                                               
_exptl_crystal_F_000       480.00                                               
_reflns_d_resolution_high  0.6593                                               
                                                                                
loop_                                                                           
 _space_group_symop_operation_xyz                                               
 'x, y, z'                                                                      
 '-x+1/2, y+1/2, -z+1/2'                                                        
 '-x, -y, -z'                                                                   
 'x-1/2, -y-1/2, z-1/2'                                                         
                                                                                
_cell_length_a    12.2315                                                       
_cell_length_b     4.2432                                                       
_cell_length_c     6.3039                                                       
_cell_angle_alpha  90.000                                                       
_cell_angle_beta   96.727                                                       
_cell_angle_gamma  90.000                                                       
                                                                                
_shelx_F_squared_multiplier     1.000                                           
                                                                                
loop_                                                                           
 _refln_index_h                                                                 
 _refln_index_k                                                                 
 _refln_index_l                                                                 
 _refln_F_squared_calc                                                          
 _refln_F_squared_meas                                                          
 _refln_F_squared_sigma                                                         
 _refln_observed_status                                                         
   2   0   0       4022.89       3461.20       471.13 o                         
   4   0   0      26433.32      26045.12       318.45 o                         
   6   0   0      38697.92      38960.65       759.49 o                         
   8   0   0       7344.28       7333.72       238.86 o                         
  10   0   0      16277.65      16828.92       359.08 o                         
  12   0   0      11084.77      12184.39       341.22 o                         
  14   0   0         54.33        -72.33        72.33 o                         
  16   0   0       1937.12       2102.36       282.00 o                         
  18   0   0       1185.66       1442.00       322.16 o                         
   1   1   0      10515.87      10778.93        89.63 o                         
   2   1   0      36381.87      37100.83       383.72 o                         
   3   1   0       1375.78       1283.97        87.10 o                         
   4   1   0      38351.91      39618.30       358.49 o                         
   5   1   0      24900.40      25113.12       193.10 o                         
   6   1   0       2949.83       2986.53        78.85 o                         
   7   1   0       4146.17       3917.38       125.39 o                         
   8   1   0      16027.00      15400.84       336.93 o                         
   9   1   0       2271.33       2072.02        89.02 o                         
  10   1   0       6025.35       5701.01       201.12 o                         
  11   1   0       1893.77       1758.83        98.43 o                         
  12   1   0       1165.65       1112.15        87.86 o                         
  13   1   0       1380.64       1496.06        98.37 o                         
  14   1   0       3865.97       4055.67       160.87 o                         
  15   1   0        393.74        378.72       111.66 o                         
  16   1   0        523.09        770.70       132.00 o                         
  17   1   0       1163.28       1432.64       152.55 o                         
  18   1   0        297.82        223.92       108.93 o                         
   0   2   0       3121.34       3361.01        60.00 o                         
   1   2   0      14486.11      14791.25       145.32 o                         
   2   2   0       1203.52       1165.10        37.52 o                         
   3   2   0      32079.33      32939.43       406.70 o                         
   4   2   0        451.06        471.69        24.31 o                         
   5   2   0       2403.58       2397.24        60.26 o                         
   6   2   0       6065.86       6301.33        93.16 o                         
   7   2   0       9190.66       8701.80       203.82 o                         
   8   2   0         83.76        111.95        37.47 o                         
   9   2   0      12466.12      12265.10       315.06 o                         
  10   2   0        367.11        375.24        62.80 o                         
  11   2   0         58.99         39.27        65.37 o                         
  12   2   0        235.40        169.45        95.61 o                         
  13   2   0       3708.33       3572.54       246.21 o                         
  14   2   0        335.22        220.15       105.20 o                         
  15   2   0       1819.33       2258.32       162.36 o                         
  16   2   0        524.20        610.08       121.96 o                         
  17   2   0         30.68         31.87       106.09 o                         
   1   3   0      16842.55      17332.59       158.59 o                         
   2   3   0       3157.87       3226.32        60.28 o                         
   3   3   0       1078.05       1150.35        52.82 o                         
   4   3   0       1289.82       1360.46        50.60 o                         
   5   3   0      10616.38      10654.63       236.78 o                         
   6   3   0         17.19         39.29        36.88 o                         
   7   3   0       5839.82       5938.56       110.60 o                         
   8   3   0       2132.36       2090.42       109.55 o                         
   9   3   0        349.20        363.76        65.77 o                         
  10   3   0        201.35        241.79        78.46 o                         
  11   3   0       7018.86       7359.90       397.17 o                         
  12   3   0         90.98         60.18        94.84 o                         
  13   3   0        487.06        517.70       116.56 o                         
  14   3   0        386.49        471.65       127.21 o                         
  15   3   0        524.47        527.59       129.59 o                         
  16   3   0         29.93        162.70       117.66 o                         
   0   4   0       6112.83       6202.07       165.23 o                         
   1   4   0       1339.52       1318.03        59.22 o                         
   2   4   0       3673.89       3694.61        79.09 o                         
   3   4   0       2731.30       2878.28        85.24 o                         
   4   4   0       3551.15       3635.80        96.39 o                         
   5   4   0        290.08        390.18        55.00 o                         
   6   4   0       8119.61       8416.26       135.99 o                         
   7   4   0        712.61        741.02        67.91 o                         
   8   4   0         21.33         60.91        56.95 o                         
   9   4   0       1468.36       1502.97       115.28 o                         
  10   4   0       1473.60       1462.19       127.24 o                         
  11   4   0         18.59        -46.10        86.76 o                         
  12   4   0       1589.34       1950.82       177.52 o                         
  13   4   0        377.40        353.24       118.24 o                         
  14   4   0         32.96        -53.41       113.51 o                         
   1   5   0        121.07        109.91        53.02 o                         
   2   5   0       4587.38       4727.32       126.54 o                         
   3   5   0        262.48        237.12        63.61 o                         
   4   5   0       3635.77       3819.92       116.42 o                         
   5   5   0         46.76         34.85        58.46 o                         
   6   5   0        152.81        171.88        65.44 o                         
   7   5   0         16.70         32.36        71.69 o                         
   8   5   0       3495.64       3485.02       161.85 o                         
   9   5   0          7.96        -22.72        78.35 o                         
  10   5   0        638.36        783.18       112.12 o                         
  11   5   0        141.35         95.76       105.50 o                         
   0   6   0       2208.62       2239.78       201.25 o                         
   1   6   0        379.01        430.47        87.58 o                         
   2   6   0        152.37        216.61        82.62 o                         
   3   6   0        768.23        925.92       102.39 o                         
   4   6   0        634.79        594.40        96.78 o                         
   5   6   0         29.95         51.88        95.27 o                         
   6   6   0        464.48        471.81       131.40 o                         
 -17   0   1          9.19       -117.72       117.72 o                         
 -15   0   1       4559.18       5250.82       211.33 o                         
 -13   0   1       2544.02       2786.66       155.41 o                         
 -11   0   1        257.41        371.21        93.76 o                         
  -9   0   1      20562.73      21970.24       330.27 o                         
  -7   0   1      16459.54      16666.53       252.71 o                         
  -5   0   1      17388.27      17522.81       517.66 o                         
  -3   0   1      58654.42      57305.26      1481.27 o                         
  -1   0   1       3446.63       3525.59       104.42 o                         
   1   0   1      11061.74      10475.25       541.13 o                         
   3   0   1      85396.03      80346.69      2210.13 o                         
   5   0   1        405.94        309.80        76.43 o                         
   7   0   1      28302.06      25530.43      2058.34 o                         
   9   0   1       8516.71       8428.70       271.22 o                         
  11   0   1        146.28        216.34       100.03 o                         
  13   0   1       6235.27       6251.05       347.89 o                         
  15   0   1       2756.06       2699.54       208.45 o                         
  17   0   1        356.17        412.36       135.84 o                         
 -18   1   1         18.75         75.99       119.48 o                         
 -17   1   1       1178.55       1355.96       159.68 o                         
 -16   1   1        104.88        116.24       108.32 o                         
 -15   1   1        546.52        538.20       101.32 o                         
 -14   1   1       2610.20       2705.29       114.84 o                         
 -13   1   1       2551.18       2740.29       114.97 o                         
 -12   1   1        874.50        871.01        88.05 o                         
 -11   1   1       5988.13       6086.52       149.57 o                         
 -10   1   1       7306.10       6958.48       275.18 o                         
  -9   1   1        608.75        650.79        55.68 o                         
  -8   1   1       5758.46       5639.60        99.63 o                         
  -7   1   1      12612.13      12314.25       227.33 o                         
  -6   1   1        221.26        246.51        30.06 o                         
  -5   1   1      20955.20      20549.61       158.65 o                         
  -4   1   1      10684.13      11019.49       119.98 o                         
  -3   1   1        106.02        125.99        12.42 o                         
  -2   1   1      37620.23      37476.86       346.40 o                         
  -1   1   1      35218.54      34499.60       369.41 o                         
   0   1   1       3048.66       3136.51        48.23 o                         
   1   1   1      20822.96      20707.43       201.64 o                         
   2   1   1      26227.22      26067.59       298.48 o                         
   3   1   1       3935.76       3845.05        79.81 o                         
   4   1   1       5248.36       5116.87        62.54 o                         
   5   1   1      19463.64      18735.46       284.82 o                         
   6   1   1         91.23         97.22        30.25 o                         
   7   1   1       8666.39       8181.23       180.70 o                         
   8   1   1      11744.49      11001.63       280.68 o                         
   9   1   1       3962.99       3672.75       108.63 o                         
  10   1   1       2704.35       2381.27       101.52 o                         
  11   1   1       6338.18       5991.54       189.47 o                         
  12   1   1       2171.78       2128.58       171.11 o                         
  13   1   1        593.82        606.36        93.93 o                         
  14   1   1       1131.70       1263.78       115.67 o                         
  15   1   1        845.31        781.50       127.67 o                         
  16   1   1        124.66        124.97        98.66 o                         
  17   1   1       1207.70       1295.47       123.65 o                         
 -17   2   1         33.70         19.22        93.57 o                         
 -16   2   1       1518.22       1662.86       140.13 o                         
 -15   2   1         16.64          6.07        89.00 o                         
 -14   2   1        131.09        204.90       114.26 o                         
 -13   2   1        869.11        821.01       109.81 o                         
 -12   2   1       6972.86       7499.48       279.23 o                         
 -11   2   1        276.79        220.92        79.31 o                         
 -10   2   1       6890.10       6686.08       165.92 o                         
  -9   2   1       2124.66       2027.91       108.30 o                         
  -8   2   1       3290.09       3078.46       106.06 o                         
  -7   2   1        142.74        176.16        43.20 o                         
  -6   2   1      30633.47      30380.28       302.33 o                         
  -5   2   1        145.29        177.32        23.78 o                         
  -4   2   1       8453.62       8216.33        89.12 o                         
  -3   2   1       5077.19       5397.46        71.91 o                         
  -2   2   1      11171.50      11148.88       115.20 o                         
  -1   2   1        745.07        657.63        27.37 o                         
   0   2   1      51787.16      51311.93       901.57 o                         
   1   2   1       3498.04       3386.23        89.18 o                         
   2   2   1       6027.21       6124.34        91.30 o                         
   3   2   1       1318.93       1340.24        34.96 o                         
   4   2   1      21485.21      21012.64       303.92 o                         
   5   2   1         13.81         28.06        17.40 o                         
   6   2   1      21877.10      21469.34       390.41 o                         
   7   2   1        218.92        204.07        38.89 o                         
   8   2   1        385.53        422.43        48.52 o                         
   9   2   1       1869.91       1678.60        75.70 o                         
  10   2   1       7747.95       7185.93       160.65 o                         
  11   2   1          4.98        -60.02        80.33 o                         
  12   2   1       5334.00       5202.70       304.74 o                         
  13   2   1        703.52        650.18       119.29 o                         
  14   2   1         48.53        -49.98       101.33 o                         
  15   2   1         12.07        -87.84       101.77 o                         
  16   2   1       1638.45       1716.22       173.82 o                         
  17   2   1         41.84        -20.82       102.77 o                         
 -16   3   1        917.79       1086.17       129.10 o                         
 -15   3   1         54.12         66.23       104.21 o                         
 -14   3   1       2815.46       2957.93       183.30 o                         
 -13   3   1         92.93        100.11       102.65 o                         
 -12   3   1         64.95         46.21        89.96 o                         
 -11   3   1        905.63        940.97        98.01 o                         
 -10   3   1       2593.88       2541.65       120.64 o                         
  -9   3   1         19.06          1.44        55.75 o                         
  -8   3   1      12241.90      12185.08       248.62 o                         
  -7   3   1        505.65        494.22        52.45 o                         
  -6   3   1        286.74        290.86        42.91 o                         
  -5   3   1       2528.65       2575.47        71.57 o                         
  -4   3   1      22469.65      22410.85       147.63 o                         
  -3   3   1          5.29         14.23        23.72 o                         
  -2   3   1      12000.68      11903.18       131.94 o                         
  -1   3   1       3015.89       2967.47        54.00 o                         
   0   3   1        266.47        278.59        27.69 o                         
   1   3   1        799.68        852.96        42.88 o                         
   2   3   1      16912.31      17180.90       319.07 o                         
   3   3   1          5.68         10.48        28.20 o                         
   4   3   1      15526.14      15481.80       249.55 o                         
   5   3   1       3149.72       2981.31        59.68 o                         
   6   3   1       2932.04       2755.74        78.92 o                         
   7   3   1        236.36        324.27        49.10 o                         
   8   3   1      10692.12      10650.29       312.75 o                         
   9   3   1        228.45        240.45        72.99 o                         
  10   3   1       1138.21       1135.92       107.97 o                         
  11   3   1        674.41        721.14       106.10 o                         
  12   3   1        367.25        375.49       108.58 o                         
  13   3   1         53.28        109.44       107.55 o                         
  14   3   1       3052.08       2899.28       205.99 o                         
  15   3   1        165.49        204.18       122.25 o                         
 -14   4   1         65.18         61.28       132.85 o                         
 -13   4   1       1369.28       1382.49       175.25 o                         
 -12   4   1        797.29        830.82       123.98 o                         
 -11   4   1        179.36        193.26        96.69 o                         
 -10   4   1        596.89        669.42       101.84 o                         
  -9   4   1       4052.72       4036.35       130.26 o                         
  -8   4   1        347.76        337.99        59.67 o                         
  -7   4   1        933.73        903.25        67.41 o                         
  -6   4   1       3159.26       3129.50        91.90 o                         
  -5   4   1        852.15        961.31        65.25 o                         
  -4   4   1        674.98        768.39        59.05 o                         
  -3   4   1       5980.92       6031.35        97.71 o                         
  -2   4   1       1311.61       1258.01        57.96 o                         
  -1   4   1       3621.27       3651.88        81.86 o                         
   0   4   1       3748.40       3701.45        76.40 o                         
   1   4   1       7203.83       7121.73       120.59 o                         
   2   4   1        624.82        648.26        49.48 o                         
   3   4   1       4939.68       4967.68        97.57 o                         
   4   4   1       1969.26       2008.08        85.86 o                         
   5   4   1         43.40         51.09        52.05 o                         
   6   4   1       2333.20       2342.64       105.14 o                         
   7   4   1       1491.90       1553.30        92.06 o                         
   8   4   1         26.38         47.11        60.41 o                         
   9   4   1       4287.21       4710.89       166.11 o                         
  10   4   1        697.28        637.18       103.24 o                         
  11   4   1        123.36         30.65        92.88 o                         
  12   4   1        731.82        652.75       121.85 o                         
  13   4   1       1244.71       1049.03       142.85 o                         
  14   4   1          0.21         47.21       121.08 o                         
 -11   5   1       1787.99       1889.01       217.93 o                         
 -10   5   1         94.38        -59.93       115.20 o                         
  -9   5   1          6.80        106.41       113.58 o                         
  -8   5   1        130.46        224.64       105.64 o                         
  -7   5   1       1525.74       1397.46       123.17 o                         
  -6   5   1         31.71         72.62        71.35 o                         
  -5   5   1       3315.51       3383.43       116.06 o                         
  -4   5   1        248.84        294.16        60.66 o                         
  -3   5   1          0.33         57.32        56.05 o                         
  -2   5   1         98.90         84.22        51.03 o                         
  -1   5   1       5255.34       5259.39       113.07 o                         
   0   5   1         32.24         30.41        52.89 o                         
   1   5   1       2050.64       2175.71       101.32 o                         
   2   5   1         13.66         40.64        55.35 o                         
   3   5   1        179.79        212.63        66.06 o                         
   4   5   1        309.53        353.93        68.53 o                         
   5   5   1       3889.68       3980.78       132.84 o                         
   6   5   1        195.51        222.80        73.51 o                         
   7   5   1        988.97       1018.78        99.01 o                         
   8   5   1          1.77         28.87        89.32 o                         
   9   5   1        473.02        343.91       118.62 o                         
  10   5   1         35.78        -15.09       111.45 o                         
  11   5   1       1484.94       1614.33       169.85 o                         
  -6   6   1        915.71        819.21       135.22 o                         
  -5   6   1        803.58        710.16       118.35 o                         
  -4   6   1        155.62        135.20        97.87 o                         
  -3   6   1        647.32        750.69       110.80 o                         
  -2   6   1        213.54        219.00        95.17 o                         
  -1   6   1         95.79        118.28        93.92 o                         
   0   6   1        941.68       1015.37       111.22 o                         
   1   6   1        194.89        276.38        94.67 o                         
   2   6   1        164.54        195.70        92.25 o                         
   3   6   1       1402.24       1479.45       131.57 o                         
   4   6   1        532.11        545.68       106.86 o                         
   5   6   1         28.29        158.08       100.85 o                         
   6   6   1        558.75        662.08       120.44 o                         
 -18   0   2       1098.74       1181.25       178.09 o                         
 -16   0   2       2012.26       2314.70       176.90 o                         
 -14   0   2        231.52        392.56       111.78 o                         
 -12   0   2      15876.27      16565.89       289.91 o                         
 -10   0   2       4109.19       4090.55       155.09 o                         
  -8   0   2       6111.00       6466.90       176.64 o                         
  -6   0   2      46094.54      47290.05      1751.65 o                         
  -4   0   2      11341.05      11555.97       236.72 o                         
  -2   0   2      30684.21      32053.41       842.18 o                         
   0   0   2      83190.10      83582.62       854.40 o                         
   2   0   2       1471.99       1630.12        35.79 o                         
   4   0   2      29332.54      28924.63       342.29 o                         
   6   0   2      27712.07      25700.25      1327.78 o                         
   8   0   2        473.45        371.52        95.21 o                         
  10   0   2      16975.91      16953.00      1388.10 o                         
  12   0   2       3767.02       3628.97       204.14 o                         
  14   0   2        229.13        146.71       116.43 o                         
  16   0   2       1687.06       1496.71       164.42 o                         
 -18   1   2        130.53        260.03       100.16 o                         
 -17   1   2       1205.83       1340.34       129.23 o                         
 -16   1   2       1170.84       1443.32       127.47 o                         
 -15   1   2          6.24        -13.48        73.66 o                         
 -14   1   2       3116.74       3345.30       128.87 o                         
 -13   1   2       1078.29       1185.59        91.85 o                         
 -12   1   2        387.05        432.77        74.42 o                         
 -11   1   2       2441.64       2462.84        94.53 o                         
 -10   1   2       9945.81       9848.41       265.91 o                         
  -9   1   2        575.16        639.28        54.46 o                         
  -8   1   2      11873.91      11906.48       218.68 o                         
  -7   1   2      11147.98      10927.56       321.60 o                         
  -6   1   2        114.09        282.59        42.32 o                         
  -5   1   2       8142.89       8209.23       116.12 o                         
  -4   1   2      23641.52      23709.67       116.19 o                         
  -3   1   2       1994.49       2248.32        36.72 o                         
  -2   1   2      35146.40      36694.69       258.97 o                         
  -1   1   2      11423.94      11705.25       141.25 o                         
   0   1   2       6090.29       6290.21        62.18 o                         
   1   1   2      10148.46      10357.41       131.27 o                         
   2   1   2      31207.71      31246.61       227.76 o                         
   3   1   2       2362.00       2691.50        74.77 o                         
   4   1   2      12433.96      12331.52       136.35 o                         
   5   1   2      17156.52      16600.17       154.82 o                         
   6   1   2       4003.95       4152.59       101.48 o                         
   7   1   2        508.45        532.37        58.00 o                         
   8   1   2      13889.68      12765.56       361.99 o                         
   9   1   2       1742.52       1638.26       100.70 o                         
  10   1   2       1732.67       1735.32       194.39 o                         
  11   1   2       2391.83       2285.04       127.35 o                         
  12   1   2       1901.58       1743.36       117.81 o                         
  13   1   2        475.92        578.56        93.62 o                         
  14   1   2       2703.11       2702.89       186.06 o                         
  15   1   2       1040.59       1079.28       132.72 o                         
  16   1   2         57.60        151.53        89.38 o                         
  17   1   2        457.39        459.48       101.07 o                         
 -17   2   2         35.10         71.46       100.09 o                         
 -16   2   2        144.97         -0.19        98.57 o                         
 -15   2   2       2686.11       3057.24       190.74 o                         
 -14   2   2        386.23        388.54        95.17 o                         
 -13   2   2       1765.06       1754.67       124.38 o                         
 -12   2   2        143.41        178.85        83.24 o                         
 -11   2   2       1179.95       1287.78       104.57 o                         
 -10   2   2        413.61        475.47        76.66 o                         
  -9   2   2      11552.63      11466.35       175.35 o                         
  -8   2   2         30.65        183.72        51.25 o                         
  -7   2   2       5174.93       5019.72        95.91 o                         
  -6   2   2       7470.28       7100.26       102.20 o                         
  -5   2   2      11291.46      11005.82       104.82 o                         
  -4   2   2        407.22        638.70        33.76 o                         
  -3   2   2      27384.91      26878.17       134.31 o                         
  -2   2   2        623.91        790.34        36.93 o                         
  -1   2   2       1133.24       1129.85        35.25 o                         
   0   2   2       1742.00       1785.95        45.34 o                         
   1   2   2      15545.31      15118.40       197.18 o                         
   2   2   2       1948.04       2140.07        70.43 o                         
   3   2   2      26492.94      26159.34       376.08 o                         
   4   2   2       4316.76       4326.57        73.00 o                         
   5   2   2          3.67         78.74        24.33 o                         
   6   2   2       1246.51       1276.66        53.26 o                         
   7   2   2      13895.43      13226.22       358.86 o                         
   8   2   2         96.76        200.34        53.70 o                         
   9   2   2       5811.54       5497.18       280.18 o                         
  10   2   2        195.57        207.59        70.93 o                         
  11   2   2        208.43        103.58        90.33 o                         
  12   2   2        447.26        540.10       113.89 o                         
  13   2   2       3690.10       3563.21       340.73 o                         
  14   2   2         13.73         -0.47       104.76 o                         
  15   2   2        922.06       1025.82       136.51 o                         
  16   2   2        391.73        327.27       113.70 o                         
 -16   3   2         23.40         99.93       128.98 o                         
 -15   3   2        315.18        253.58       138.32 o                         
 -14   3   2        518.83        604.54       132.19 o                         
 -13   3   2       1831.01       1975.13       129.56 o                         
 -12   3   2         22.73        129.70        79.59 o                         
 -11   3   2       5687.93       5579.56       233.65 o                         
 -10   3   2        562.12        703.69        81.34 o                         
  -9   3   2        462.75        525.50        68.81 o                         
  -8   3   2       1195.05       1265.77        74.27 o                         
  -7   3   2       5962.21       5677.49       106.86 o                         
  -6   3   2          2.33         63.93        33.54 o                         
  -5   3   2       7306.23       7188.77        92.78 o                         
  -4   3   2       1930.04       1984.55        49.75 o                         
  -3   3   2         21.52         87.86        23.45 o                         
  -2   3   2       1752.52       1780.56        46.67 o                         
  -1   3   2      26416.29      25826.45       340.22 o                         
   0   3   2         44.28        462.35        59.38 o                         
   1   3   2       4944.88       4997.24        85.17 o                         
   2   3   2       3640.25       3557.46        74.86 o                         
   3   3   2       4290.64       4043.35        79.02 o                         
   4   3   2        282.55        358.02        39.46 o                         
   5   3   2       7647.94       7185.74       113.63 o                         
   6   3   2         83.08        135.92        41.28 o                         
   7   3   2       3842.01       3812.20       122.13 o                         
   8   3   2       1462.72       1495.80       102.11 o                         
   9   3   2       2651.53       2684.89       134.83 o                         
  10   3   2        118.06        144.26        82.11 o                         
  11   3   2       5117.98       4960.98       190.11 o                         
  12   3   2        295.50        288.38       106.32 o                         
  13   3   2         12.50        -52.45       102.68 o                         
  14   3   2        129.38        179.00       120.98 o                         
  15   3   2        482.84        528.21       134.71 o                         
 -14   4   2        321.54        483.58       139.21 o                         
 -13   4   2        197.30        138.24       122.84 o                         
 -12   4   2        997.28       1129.70       148.38 o                         
 -11   4   2        283.54        189.51       101.14 o                         
 -10   4   2       1796.11       1906.19       142.58 o                         
  -9   4   2       1220.40       1199.50        99.72 o                         
  -8   4   2        728.96        735.75        85.10 o                         
  -7   4   2        273.41        328.35        67.95 o                         
  -6   4   2       8632.62       8845.79       139.29 o                         
  -5   4   2        996.01       1004.27        71.02 o                         
  -4   4   2        514.80        497.91        48.42 o                         
  -3   4   2       2681.04       2690.24        72.40 o                         
  -2   4   2       3695.03       3636.04        81.90 o                         
  -1   4   2        101.07        223.17        43.97 o                         
   0   4   2       4874.19       4947.80        99.18 o                         
   1   4   2       1844.45       1866.27        70.66 o                         
   2   4   2       1778.45       1811.85        78.22 o                         
   3   4   2       1983.98       1874.78        77.01 o                         
   4   4   2       5807.11       5507.60       125.90 o                         
   5   4   2          3.66         56.03        55.53 o                         
   6   4   2       4930.84       4814.50       202.41 o                         
   7   4   2       1277.26       1183.83       120.29 o                         
   8   4   2        362.94        350.54        82.31 o                         
   9   4   2        782.35        861.77       102.61 o                         
  10   4   2        787.73        829.47       111.49 o                         
  11   4   2         41.33         24.06        93.52 o                         
  12   4   2       1400.68       1439.57       141.26 o                         
  13   4   2        349.99        178.06       115.13 o                         
 -11   5   2        107.94         39.83       119.18 o                         
 -10   5   2       1274.60       1213.52       144.28 o                         
  -9   5   2         68.78        -26.68        97.63 o                         
  -8   5   2       2502.36       2549.13       149.40 o                         
  -7   5   2         54.33         58.63        84.49 o                         
  -6   5   2         23.96         27.19        77.63 o                         
  -5   5   2         19.90         28.26        71.63 o                         
  -4   5   2       4047.23       4000.66       139.36 o                         
  -3   5   2        209.29        348.40        73.37 o                         
  -2   5   2       2675.76       2644.07       115.95 o                         
  -1   5   2        382.94        468.83        73.76 o                         
   0   5   2        175.76        159.69        64.90 o                         
   1   5   2          4.20         91.50        65.10 o                         
   2   5   2       5718.65       5629.42       218.75 o                         
   3   5   2         64.02        112.87        66.73 o                         
   4   5   2       1160.18       1323.25        98.80 o                         
   5   5   2         85.78         68.82        92.27 o                         
   6   5   2        526.03        407.85       112.07 o                         
   7   5   2        162.05        255.91       108.00 o                         
   8   5   2       2450.09       2338.28       173.20 o                         
   9   5   2         27.92          5.62       110.80 o                         
  10   5   2        353.80        476.09       139.95 o                         
  -5   6   2        156.60        243.92       105.05 o                         
  -4   6   2        555.48        566.18       111.55 o                         
  -3   6   2        822.22        800.68       113.09 o                         
  -2   6   2        824.95        833.88       122.30 o                         
  -1   6   2         47.80        129.46        85.22 o                         
   0   6   2       1422.95       1582.41       136.27 o                         
   1   6   2        433.69        393.65       107.86 o                         
   2   6   2         12.02         56.93        97.62 o                         
   3   6   2        562.14        582.00       130.65 o                         
   4   6   2        309.03        252.88       120.82 o                         
 -17   0   3        418.98        402.37       123.90 o                         
 -15   0   3       4046.82       4235.55       221.72 o                         
 -13   0   3        709.37        850.32       114.08 o                         
 -11   0   3       1395.21       1486.72       142.20 o                         
  -9   0   3      20323.71      19913.54       727.02 o                         
  -7   0   3       2714.95       2713.68       111.34 o                         
  -5   0   3      22356.55      21267.90       302.11 o                         
  -3   0   3      33671.47      35489.13       306.75 o                         
  -1   0   3         57.28         59.98        19.36 o                         
   1   0   3      27372.41      27449.39       380.62 o                         
   3   0   3      30572.08      29851.31       262.76 o                         
   5   0   3        538.61        597.85        39.62 o                         
   7   0   3      23269.81      22960.45       404.26 o                         
   9   0   3       3443.82       3181.77       152.27 o                         
  11   0   3        226.25        105.00        93.80 o                         
  13   0   3       5407.13       5697.87       359.97 o                         
  15   0   3        906.27        727.69       149.86 o                         
 -17   1   3        864.60        994.82       109.11 o                         
 -16   1   3        233.29        202.78        86.84 o                         
 -15   1   3         22.40        -11.47        71.40 o                         
 -14   1   3       2599.00       2815.36       172.70 o                         
 -13   1   3       2927.53       3113.00       143.93 o                         
 -12   1   3          1.75        -40.69        68.76 o                         
 -11   1   3       4231.77       4329.26       124.63 o                         
 -10   1   3       5998.44       5951.32       140.19 o                         
  -9   1   3        153.71         93.36        52.16 o                         
  -8   1   3       2751.63       2654.72       106.14 o                         
  -7   1   3      14209.22      14131.44       211.04 o                         
  -6   1   3         22.89         22.00        29.03 o                         
  -5   1   3       8953.64       8913.39       152.10 o                         
  -4   1   3      11482.44      11172.60       189.46 o                         
  -3   1   3       4634.58       4760.18        70.08 o                         
  -2   1   3      12810.27      12983.79       147.82 o                         
  -1   1   3      19333.87      19068.07       258.66 o                         
   0   1   3       4912.48       4946.56        58.69 o                         
   1   1   3      10907.74      11473.62       123.13 o                         
   2   1   3      13326.01      13431.58        98.69 o                         
   3   1   3      10280.21      10365.72       107.73 o                         
   4   1   3       1687.38       1668.42        54.73 o                         
   5   1   3      15046.47      14702.46       234.51 o                         
   6   1   3        890.61        919.96        48.51 o                         
   7   1   3        882.02        951.06        69.12 o                         
   8   1   3       7915.82       7692.40       239.44 o                         
   9   1   3       3245.14       3275.22       126.32 o                         
  10   1   3        248.65        171.79        69.66 o                         
  11   1   3       4934.13       4785.95       159.27 o                         
  12   1   3       1681.79       1550.30       113.13 o                         
  13   1   3          5.88        -57.94        76.90 o                         
  14   1   3        458.08        362.27        89.69 o                         
  15   1   3        972.17        925.21       120.90 o                         
  16   1   3         51.47         73.46        95.22 o                         
 -17   2   3          2.63        -56.48       129.46 o                         
 -16   2   3        966.26       1018.61       148.76 o                         
 -15   2   3        211.85        196.70       119.71 o                         
 -14   2   3        639.83        724.89       134.15 o                         
 -13   2   3        264.65        224.06        92.76 o                         
 -12   2   3       6957.03       7092.46       310.56 o                         
 -11   2   3        855.59        932.99        96.47 o                         
 -10   2   3       1808.84       2125.58       133.63 o                         
  -9   2   3        661.44        674.19        57.64 o                         
  -8   2   3       4659.86       4479.58       119.44 o                         
  -7   2   3         84.21         98.42        33.64 o                         
  -6   2   3      19904.42      19457.86       208.68 o                         
  -5   2   3         32.34         69.76        21.25 o                         
  -4   2   3       2990.70       2907.40        56.15 o                         
  -3   2   3       5145.63       5168.55        87.26 o                         
  -2   2   3      19476.20      19600.81       224.19 o                         
  -1   2   3         55.29        176.60        30.16 o                         
   0   2   3      23282.61      23119.20       408.93 o                         
   1   2   3       3834.77       3832.44        81.86 o                         
   2   2   3         99.51        108.77        23.38 o                         
   3   2   3         41.06         31.32        23.32 o                         
   4   2   3      13975.36      13968.70       222.62 o                         
   5   2   3        404.44        448.61        36.44 o                         
   6   2   3      12468.78      12176.38       206.12 o                         
   7   2   3       1436.28       1403.42        79.33 o                         
   8   2   3        326.33        300.42        59.31 o                         
   9   2   3        684.80        562.09        74.16 o                         
  10   2   3       6284.07       5811.05       257.13 o                         
  11   2   3        308.45        200.59        95.54 o                         
  12   2   3       1689.25       1655.56       145.88 o                         
  13   2   3        128.63        183.43       114.34 o                         
  14   2   3        229.94        171.68       113.89 o                         
  15   2   3         19.80        -36.50        98.92 o                         
 -15   3   3          1.32        -24.24       112.54 o                         
 -14   3   3       1127.51       1194.25       142.75 o                         
 -13   3   3        113.50         35.32       102.08 o                         
 -12   3   3         21.53        -51.82        93.17 o                         
 -11   3   3        611.32        671.74       106.45 o                         
 -10   3   3       3766.61       3691.76       155.97 o                         
  -9   3   3          6.65         11.83        66.08 o                         
  -8   3   3       9310.02       9093.79       160.00 o                         
  -7   3   3       1532.50       1557.37        98.11 o                         
  -6   3   3       1649.46       1649.89        83.01 o                         
  -5   3   3        492.79        434.60        50.43 o                         
  -4   3   3      13313.58      12968.87       131.00 o                         
  -3   3   3         12.10        108.56        35.68 o                         
  -2   3   3       4191.08       4011.97        98.78 o                         
  -1   3   3       2568.08       2368.29        69.30 o                         
   0   3   3        474.42        438.01        41.88 o                         
   1   3   3        540.95        558.42        44.13 o                         
   2   3   3      19494.44      18660.98       372.78 o                         
   3   3   3        413.18        452.70        44.30 o                         
   4   3   3       3348.61       3265.25        78.50 o                         
   5   3   3       1628.57       1566.79        65.11 o                         
   6   3   3       5061.97       4920.27       102.06 o                         
   7   3   3         69.80         70.32        50.29 o                         
   8   3   3       4085.86       4010.44       135.45 o                         
   9   3   3        350.84        293.27        78.90 o                         
  10   3   3        623.83        636.75        99.56 o                         
  11   3   3        358.51        338.28       100.40 o                         
  12   3   3        983.99        800.02       123.92 o                         
  13   3   3         17.67         71.17       109.76 o                         
  14   3   3       1858.81       1959.28       174.42 o                         
 -13   4   3        899.71        764.87       144.93 o                         
 -12   4   3        680.72        705.07       124.80 o                         
 -11   4   3       1501.81       1646.70       139.19 o                         
 -10   4   3        180.58        154.57        96.90 o                         
  -9   4   3       1597.20       1752.36       129.27 o                         
  -8   4   3        712.51        749.20        87.64 o                         
  -7   4   3        504.26        515.62        74.23 o                         
  -6   4   3       2068.19       2015.55        99.47 o                         
  -5   4   3       1270.88       1251.34       106.54 o                         
  -4   4   3         91.20        156.26        58.28 o                         
  -3   4   3       8036.09       8039.11       167.54 o                         
  -2   4   3       1724.77       1779.26        87.72 o                         
  -1   4   3          6.47         63.96        47.58 o                         
   0   4   3       2250.73       2250.23        86.10 o                         
   1   4   3       5208.99       4984.60       116.45 o                         
   2   4   3          8.53        100.33        44.53 o                         
   3   4   3       2267.22       2324.43        99.38 o                         
   4   4   3       1727.44       1603.47       106.86 o                         
   5   4   3          3.11         37.30        70.68 o                         
   6   4   3       1157.56       1202.49       108.03 o                         
   7   4   3       2659.87       2488.00       161.80 o                         
   8   4   3         33.53          4.41        98.39 o                         
   9   4   3       2014.31       2029.87       165.80 o                         
  10   4   3        627.96        643.64       133.51 o                         
  11   4   3        640.36        638.24       145.36 o                         
  12   4   3        298.77        191.38       136.46 o                         
 -10   5   3         26.97        -42.06        99.20 o                         
  -9   5   3         49.27         97.73        98.65 o                         
  -8   5   3        285.40        333.29        98.89 o                         
  -7   5   3       2477.00       2565.71       143.76 o                         
  -6   5   3         58.04        112.68        91.05 o                         
  -5   5   3       1174.67       1341.70       118.63 o                         
  -4   5   3          6.11         15.37        74.11 o                         
  -3   5   3        234.57        168.26        70.78 o                         
  -2   5   3         30.21         87.27        64.01 o                         
  -1   5   3       4578.91       4311.87       133.12 o                         
   0   5   3        189.75        339.90        80.76 o                         
   1   5   3        789.44        941.70       111.52 o                         
   2   5   3        107.80        150.12        84.83 o                         
   3   5   3        937.59        987.48       117.24 o                         
   4   5   3         41.10         43.37        90.96 o                         
   5   5   3       2748.42       2852.35       158.64 o                         
   6   5   3        147.35        187.67       108.95 o                         
   7   5   3        240.57        385.32       117.85 o                         
   8   5   3         44.53         -3.10       112.82 o                         
   9   5   3        868.88        903.39       151.81 o                         
  -4   6   3         57.95        -73.64       264.56 o                         
  -3   6   3        329.95        378.40       124.03 o                         
  -2   6   3        369.19        344.05       114.29 o                         
  -1   6   3          4.93         42.22       103.04 o                         
   0   6   3        568.09        608.84       122.61 o                         
   1   6   3        345.77        381.61       116.24 o                         
   2   6   3         18.10        123.11       104.76 o                         
 -16   0   4       1009.55        905.79       173.63 o                         
 -14   0   4        912.35        819.22       132.20 o                         
 -12   0   4      11994.32      11915.75       342.04 o                         
 -10   0   4        150.77        171.32        58.62 o                         
  -8   0   4       6604.44       6428.17       189.94 o                         
  -6   0   4      18579.93      18213.82       759.54 o                         
  -4   0   4       3687.27       3610.57       100.73 o                         
  -2   0   4      34706.14      35218.76       352.52 o                         
   0   0   4      22826.45      23804.11       194.31 o                         
   2   0   4        711.82        816.10        39.64 o                         
   4   0   4      15077.38      15488.68       224.05 o                         
   6   0   4      11295.47      10667.45       202.58 o                         
   8   0   4        579.44        694.79        78.85 o                         
  10   0   4       9829.62      10164.03       290.82 o                         
  12   0   4        635.60        564.86       141.49 o                         
  14   0   4        402.22        420.12       138.88 o                         
 -17   1   4        615.88        676.43       148.66 o                         
 -16   1   4       1349.60       1421.80       132.25 o                         
 -15   1   4        160.24        211.35        89.74 o                         
 -14   1   4       1814.07       1937.83       130.80 o                         
 -13   1   4        688.49        642.29        87.41 o                         
 -12   1   4        101.65         71.76        62.41 o                         
 -11   1   4       1845.83       1931.26       102.45 o                         
 -10   1   4       5615.40       5713.05       212.47 o                         
  -9   1   4          8.69         18.09        47.97 o                         
  -8   1   4       6754.10       6928.69       125.53 o                         
  -7   1   4      11020.59      10856.99       154.89 o                         
  -6   1   4       2260.53       2146.16        73.66 o                         
  -5   1   4       1302.51       1312.48        59.20 o                         
  -4   1   4      15917.22      16411.88       218.97 o                         
  -3   1   4       2881.12       2850.08        66.23 o                         
  -2   1   4       6375.53       6750.96       101.69 o                         
  -1   1   4       5613.42       5574.09        95.31 o                         
   0   1   4       5170.08       5133.63       108.81 o                         
   1   1   4       4712.14       4689.99        60.14 o                         
   2   1   4      16305.21      16008.04       120.29 o                         
   3   1   4       5268.19       5113.61        65.76 o                         
   4   1   4       2205.74       2140.75        40.88 o                         
   5   1   4       7989.24       7981.07       168.77 o                         
   6   1   4       4768.10       4767.11       104.45 o                         
   7   1   4         69.69         56.22        36.81 o                         
   8   1   4       6587.70       6481.40       120.88 o                         
   9   1   4        950.65        966.13        83.40 o                         
  10   1   4         35.62          6.76        64.70 o                         
  11   1   4       1759.13       1713.21       114.19 o                         
  12   1   4       1328.11       1226.36       119.90 o                         
  13   1   4         24.45        -53.48        89.12 o                         
  14   1   4       1264.73       1349.99       125.31 o                         
  15   1   4        931.37        924.55       127.87 o                         
 -16   2   4         17.04         12.93       103.75 o                         
 -15   2   4       1890.94       1608.69       145.88 o                         
 -14   2   4         70.34         19.34        97.67 o                         
 -13   2   4        654.14        680.13       116.15 o                         
 -12   2   4        188.53        210.13        93.39 o                         
 -11   2   4       2637.41       2819.95       154.94 o                         
 -10   2   4        321.06        370.88        82.35 o                         
  -9   2   4       8254.30       8355.84       285.97 o                         
  -8   2   4        936.56        898.19        79.35 o                         
  -7   2   4        205.05        244.41        56.27 o                         
  -6   2   4       1767.51       1723.16        80.48 o                         
  -5   2   4       9018.62       8855.05       131.41 o                         
  -4   2   4        346.73        338.29        38.68 o                         
  -3   2   4      14990.02      14846.55       299.16 o                         
  -2   2   4        372.61        379.28        37.83 o                         
  -1   2   4         24.19         49.64        25.57 o                         
   0   2   4       1252.84       1177.98        43.07 o                         
   1   2   4      17603.76      17106.95       287.18 o                         
   2   2   4        228.22        249.52        33.23 o                         
   3   2   4       8133.58       8196.51       117.90 o                         
   4   2   4       3702.05       3612.48        98.49 o                         
   5   2   4        859.26        958.83        59.83 o                         
   6   2   4         24.35         24.54        31.52 o                         
   7   2   4       8462.16       8377.20       210.30 o                         
   8   2   4         15.55         78.42        48.03 o                         
   9   2   4       2440.44       2412.99       120.65 o                         
  10   2   4        157.55        156.84        78.68 o                         
  11   2   4        933.94        965.45       110.72 o                         
  12   2   4        369.89        345.54       103.71 o                         
  13   2   4       2268.90       2255.55       212.60 o                         
  14   2   4        106.29         68.56       109.12 o                         
 -15   3   4         20.96        -25.61       104.67 o                         
 -14   3   4        296.97        280.34       115.42 o                         
 -13   3   4       2950.59       3086.43       284.20 o                         
 -12   3   4          0.04        -91.03        91.03 o                         
 -11   3   4       1440.94       1317.22       121.84 o                         
 -10   3   4        556.59        607.63        95.46 o                         
  -9   3   4        749.50        605.96        86.57 o                         
  -8   3   4        467.21        543.57        78.84 o                         
  -7   3   4       4862.56       4825.40       146.42 o                         
  -6   3   4          2.62         52.13        52.46 o                         
  -5   3   4       4604.17       4655.03       102.55 o                         
  -4   3   4       2134.06       2128.99        74.29 o                         
  -3   3   4       2956.75       2741.53        80.29 o                         
  -2   3   4        266.60        285.10        43.32 o                         
  -1   3   4      13595.93      13163.46       376.59 o                         
   0   3   4        145.21        176.58        37.81 o                         
   1   3   4        502.14        567.41        57.18 o                         
   2   3   4       1484.91       1494.20       113.24 o                         
   3   3   4       2957.61       2830.13        95.69 o                         
   4   3   4        253.27        241.33        54.52 o                         
   5   3   4       6669.74       6489.75       130.77 o                         
   6   3   4        525.33        563.59        67.53 o                         
   7   3   4        543.15        603.55        86.46 o                         
   8   3   4        425.09        343.49        86.70 o                         
   9   3   4       3561.22       3428.07       329.99 o                         
  10   3   4         23.63         78.82       109.15 o                         
  11   3   4       1604.18       1663.85       169.69 o                         
  12   3   4        215.37        354.60       135.70 o                         
  13   3   4         19.98        -26.99       128.69 o                         
 -13   4   4         41.97       -106.79       106.79 o                         
 -12   4   4        829.45        781.38       129.56 o                         
 -11   4   4        489.91        396.37       109.69 o                         
 -10   4   4       1013.55        881.11       116.83 o                         
  -9   4   4        748.11        708.05       104.30 o                         
  -8   4   4       2233.64       2255.03       129.62 o                         
  -7   4   4          1.43          1.10        68.42 o                         
  -6   4   4       3512.04       3455.89       141.87 o                         
  -5   4   4       1049.95       1006.81        94.22 o                         
  -4   4   4          3.49         29.45        54.00 o                         
  -3   4   4       1521.54       1615.32        90.00 o                         
  -2   4   4       1751.97       1836.05        91.44 o                         
  -1   4   4         56.16        136.07        61.47 o                         
   0   4   4       4947.32       4869.15       131.24 o                         
   1   4   4       1720.01       1747.74        98.01 o                         
   2   4   4         14.34         42.06        56.44 o                         
   3   4   4        731.73        757.26        92.51 o                         
   4   4   4       3896.39       3503.37       147.13 o                         
   5   4   4         88.33          8.76        75.61 o                         
   6   4   4       1160.58       1152.90       113.75 o                         
   7   4   4       1004.50       1095.71       120.25 o                         
   8   4   4        204.08        175.86       113.96 o                         
   9   4   4        254.92        136.98       118.47 o                         
  10   4   4        860.70        791.51       148.41 o                         
  11   4   4        135.16         63.98       128.60 o                         
  -9   5   4          7.45         41.24       107.18 o                         
  -8   5   4       1070.78       1124.16       134.08 o                         
  -7   5   4         69.88         62.07        94.92 o                         
  -6   5   4        231.37        220.55        95.92 o                         
  -5   5   4        209.14        208.22        99.62 o                         
  -4   5   4       3380.81       3578.00       162.44 o                         
  -3   5   4          0.92          7.49        79.00 o                         
  -2   5   4        575.76        681.19        99.72 o                         
  -1   5   4        156.67         93.84        79.47 o                         
   0   5   4        480.04        394.03       117.23 o                         
   1   5   4         43.21        -13.70        86.65 o                         
   2   5   4       3264.98       3533.72       204.66 o                         
   3   5   4         19.26         65.75        90.20 o                         
   4   5   4        333.72        381.24       104.65 o                         
   5   5   4          1.79         10.64        88.23 o                         
   6   5   4       1084.60       1052.30       144.84 o                         
   7   5   4         80.98        -64.57       135.45 o                         
 -15   0   5       1747.23       2094.53       347.71 o                         
 -13   0   5        150.36        202.15       137.86 o                         
 -11   0   5       2085.50       1914.01       167.05 o                         
  -9   0   5      13564.02      13148.74       639.66 o                         
  -7   0   5        191.13        234.19        70.11 o                         
  -5   0   5      16369.89      16211.27       238.71 o                         
  -3   0   5       6672.12       6815.24       133.45 o                         
  -1   0   5        113.28        142.00        37.94 o                         
   1   0   5      25302.82      25769.36       586.50 o                         
   3   0   5       8093.56       8050.95       178.23 o                         
   5   0   5       4060.63       4057.21       114.42 o                         
   7   0   5       7152.77       7257.17       217.49 o                         
   9   0   5       1646.20       1663.39       174.54 o                         
  11   0   5        926.50       1177.46       164.28 o                         
  13   0   5       2933.76       3295.87       239.39 o                         
 -16   1   5        403.55        537.97       147.71 o                         
 -15   1   5         67.44         20.01       103.63 o                         
 -14   1   5       1474.50       1342.29       150.63 o                         
 -13   1   5       2374.40       2186.33       152.41 o                         
 -12   1   5        568.57        441.60        84.92 o                         
 -11   1   5       1623.91       1464.96       100.76 o                         
 -10   1   5       2177.14       2067.20       106.69 o                         
  -9   1   5       1407.06       1350.09        87.38 o                         
  -8   1   5        818.33        831.20        69.92 o                         
  -7   1   5       6608.56       6610.29       147.57 o                         
  -6   1   5         66.77         37.83        39.69 o                         
  -5   1   5       3195.37       3245.62        86.94 o                         
  -4   1   5      10179.61      10180.57       170.28 o                         
  -3   1   5       5920.36       5875.51       119.06 o                         
  -2   1   5       1199.01       1246.21        86.15 o                         
  -1   1   5      11254.32      11433.54       189.31 o                         
   0   1   5       4683.26       4746.69        70.65 o                         
   1   1   5        517.64        574.70        34.73 o                         
   2   1   5       2622.98       2652.03        55.60 o                         
   3   1   5       4861.62       5006.48        71.02 o                         
   4   1   5        883.27        959.49        52.40 o                         
   5   1   5       7739.20       7646.18       143.37 o                         
   6   1   5       1838.52       1842.38        87.81 o                         
   7   1   5          5.35         52.62        48.26 o                         
   8   1   5       3273.99       3265.05       114.20 o                         
   9   1   5       2616.38       2951.83       137.34 o                         
  10   1   5        127.01        134.13        84.85 o                         
  11   1   5       1695.01       1688.37       150.90 o                         
  12   1   5        562.75        597.06       109.67 o                         
  13   1   5         55.04        106.56        93.63 o                         
  14   1   5        199.57        176.10       107.10 o                         
 -15   2   5        411.11        365.11       112.14 o                         
 -14   2   5        881.94        911.73       127.09 o                         
 -13   2   5          3.36        -22.09       102.13 o                         
 -12   2   5       3500.95       3733.90       355.98 o                         
 -11   2   5        610.60        449.81       103.94 o                         
 -10   2   5        326.68        370.29        94.29 o                         
  -9   2   5         53.81        105.65        65.90 o                         
  -8   2   5       5329.54       5344.20       148.03 o                         
  -7   2   5         31.78         31.53        54.10 o                         
  -6   2   5       7845.78       7933.35       277.23 o                         
  -5   2   5        687.33        697.05        56.45 o                         
  -4   2   5          2.62          9.48        33.75 o                         
  -3   2   5       1323.09       1395.12        76.50 o                         
  -2   2   5       9580.34       9701.35       195.84 o                         
  -1   2   5        410.44        460.69        45.22 o                         
   0   2   5       8784.70       8825.04       133.84 o                         
   1   2   5       1200.86       1304.64        58.76 o                         
   2   2   5        665.70        658.57        54.23 o                         
   3   2   5         19.88         13.84        38.79 o                         
   4   2   5       8867.98       9029.59       145.44 o                         
   5   2   5         50.13         59.73        41.68 o                         
   6   2   5       2503.26       2407.96        85.53 o                         
   7   2   5       1168.83       1243.34        76.44 o                         
   8   2   5        799.02        903.05        79.89 o                         
   9   2   5         75.39        113.73        74.50 o                         
  10   2   5       3065.15       3042.84       168.50 o                         
  11   2   5        288.02        199.22       128.02 o                         
  12   2   5        350.63        183.11       127.92 o                         
  13   2   5         12.67         36.45       129.70 o                         
 -14   3   5        451.34        255.81       123.35 o                         
 -13   3   5        228.27        199.02       116.08 o                         
 -12   3   5         30.85        -99.45       101.02 o                         
 -11   3   5        162.55         51.92        98.02 o                         
 -10   3   5       3664.96       3400.75       271.70 o                         
  -9   3   5          2.58         -0.59        79.48 o                         
  -8   3   5       2291.09       2350.63       135.51 o                         
  -7   3   5       1037.12        931.00        87.37 o                         
  -6   3   5       2345.41       2111.24       106.83 o                         
  -5   3   5        189.74        218.72        49.15 o                         
  -4   3   5       5922.27       5983.64       226.24 o                         
  -3   3   5        171.13        133.83        52.49 o                         
  -2   3   5       1154.97       1358.69        83.14 o                         
  -1   3   5       1202.28       1317.14        86.53 o                         
   0   3   5       1982.03       1986.58        91.48 o                         
   1   3   5        144.86        136.38        52.07 o                         
   2   3   5       8504.97       8894.14       151.93 o                         
   3   3   5        535.16        630.07        69.76 o                         
   4   3   5        131.67        173.39        57.50 o                         
   5   3   5        514.79        530.78        71.92 o                         
   6   3   5       3099.35       3178.30       122.05 o                         
   7   3   5         33.03         50.34        76.96 o                         
   8   3   5       1597.12       1580.68       126.05 o                         
   9   3   5        367.46        253.92       112.74 o                         
  10   3   5         54.60         60.68       114.38 o                         
  11   3   5        118.26        165.06       146.82 o                         
  12   3   5       1010.39       1171.37       318.68 o                         
 -11   4   5       1167.27        798.19       134.58 o                         
 -10   4   5         16.99        131.44       104.48 o                         
  -9   4   5        887.19        907.03       119.61 o                         
  -8   4   5        789.20        712.63        96.32 o                         
  -7   4   5         61.26        111.44        84.51 o                         
  -6   4   5        777.50        791.17       115.36 o                         
  -5   4   5       1653.79       1439.36       138.24 o                         
  -4   4   5         37.02         65.32        71.50 o                         
  -3   4   5       3735.85       3756.08       198.33 o                         
  -2   4   5        985.83        974.10        93.44 o                         
  -1   4   5        493.25        553.42        81.43 o                         
   0   4   5        942.32        937.61        86.70 o                         
   1   4   5       2437.89       2452.38       131.68 o                         
   2   4   5        125.64         94.62        67.12 o                         
   3   4   5       1091.49       1090.43       106.36 o                         
   4   4   5       1063.94       1122.30       109.86 o                         
   5   4   5        127.69         63.35        84.55 o                         
   6   4   5        222.60        197.06        92.14 o                         
   7   4   5       2084.78       1971.18       165.60 o                         
   8   4   5         80.92         74.17        97.51 o                         
   9   4   5        312.46        322.92       126.30 o                         
  -7   5   5       1627.64       1367.22       248.73 o                         
  -6   5   5         62.97         53.51       111.46 o                         
  -5   5   5        437.34        331.33       116.36 o                         
  -4   5   5         18.35        -13.74        84.52 o                         
  -3   5   5        828.41        855.13       109.67 o                         
  -2   5   5         12.83         26.81        80.94 o                         
  -1   5   5       2305.15       2402.58       143.13 o                         
   0   5   5         63.81         69.41        89.58 o                         
   1   5   5         79.63        128.33        94.50 o                         
   2   5   5        153.23        114.25        96.77 o                         
   3   5   5        946.30        852.84       123.09 o                         
   4   5   5          6.46         44.55        98.21 o                         
   5   5   5       1293.66       1376.46       145.78 o                         
 -14   0   6       1913.63       1843.27       297.08 o                         
 -12   0   6       3107.39       3016.11       295.66 o                         
 -10   0   6         16.66         77.07       144.80 o                         
  -8   0   6       4062.50       3839.74       567.37 o                         
  -6   0   6       8476.35       8233.03       293.60 o                         
  -4   0   6        166.30        112.24        96.63 o                         
  -2   0   6      16064.45      16363.09       309.82 o                         
   0   0   6       2731.46       2661.13        99.14 o                         
   2   0   6        658.54        795.91        75.58 o                         
   4   0   6       8355.21       8089.50       279.77 o                         
   6   0   6       2627.51       2462.92       129.24 o                         
   8   0   6       2329.30       2662.96       178.85 o                         
  10   0   6       2369.08       2404.57       191.63 o                         
  12   0   6        104.83        114.74       137.98 o                         
 -15   1   6         80.56        -11.97       128.75 o                         
 -14   1   6        760.15        653.06       162.79 o                         
 -13   1   6        492.21        548.90       158.43 o                         
 -12   1   6        509.06        419.35       119.64 o                         
 -11   1   6       1169.43       1087.35       124.97 o                         
 -10   1   6       3106.67       3009.20       162.17 o                         
  -9   1   6        925.97        972.73       107.10 o                         
  -8   1   6       1084.60       1019.10       100.90 o                         
  -7   1   6       3714.05       3454.46       134.04 o                         
  -6   1   6       2079.34       2070.51       113.37 o                         
  -5   1   6         47.00         76.63        55.94 o                         
  -4   1   6       6432.65       6328.66       120.78 o                         
  -3   1   6        866.78        895.45        76.50 o                         
  -2   1   6        703.58        782.11        59.35 o                         
  -1   1   6       4450.37       4390.39        97.42 o                         
   0   1   6       4210.34       4273.53        88.61 o                         
   1   1   6        360.31        366.14        41.60 o                         
   2   1   6       5610.69       5535.61       170.84 o                         
   3   1   6       4049.59       4181.60       121.68 o                         
   4   1   6          0.33         -6.23        40.37 o                         
   5   1   6       1316.88       1342.02        71.89 o                         
   6   1   6       2301.31       2492.10       107.36 o                         
   7   1   6         18.61         48.84        67.04 o                         
   8   1   6       2202.04       2165.18       115.06 o                         
   9   1   6        695.85        716.43       107.80 o                         
  10   1   6         81.43        146.97        98.74 o                         
  11   1   6        782.58        779.09       125.32 o                         
  12   1   6        855.83        831.37       137.33 o                         
 -14   2   6          9.45          8.46       120.06 o                         
 -13   2   6         13.90         48.90       118.00 o                         
 -12   2   6        171.58        278.44       126.59 o                         
 -11   2   6       1927.10       1605.26       129.67 o                         
 -10   2   6         69.69         96.35        79.18 o                         
  -9   2   6       3520.68       3633.46       141.05 o                         
  -8   2   6       1265.25       1040.00        92.40 o                         
  -7   2   6         54.79         13.21        57.87 o                         
  -6   2   6         48.38         49.53        55.80 o                         
  -5   2   6       7015.18       6868.84       158.50 o                         
  -4   2   6         61.51         79.68        49.06 o                         
  -3   2   6       3665.27       3613.84       101.08 o                         
  -2   2   6        266.29        285.98        51.87 o                         
  -1   2   6        691.17        762.53        57.97 o                         
   0   2   6        638.43        656.94        55.23 o                         
   1   2   6       7555.85       7748.71       130.07 o                         
   2   2   6        126.59        158.78        49.47 o                         
   3   2   6       2412.99       2362.88        97.37 o                         
   4   2   6        974.76       1081.52        77.30 o                         
   5   2   6       1627.11       1820.39       100.61 o                         
   6   2   6         12.70         43.22        60.37 o                         
   7   2   6       3693.13       3671.90       182.73 o                         
   8   2   6         14.18         67.75        93.43 o                         
   9   2   6        339.27        213.07       110.22 o                         
  10   2   6        114.12        107.33       138.67 o                         
  11   2   6        702.01        585.44       171.56 o                         
 -12   3   6          2.80        -11.84       105.32 o                         
 -11   3   6        187.26        144.85       104.03 o                         
 -10   3   6        433.25        241.62       100.06 o                         
  -9   3   6        813.58        683.40       104.17 o                         
  -8   3   6         78.55         90.45        87.99 o                         
  -7   3   6       2582.78       2538.79       143.60 o                         
  -6   3   6         29.26         43.46        75.49 o                         
  -5   3   6       1233.13       1440.79        91.98 o                         
  -4   3   6        830.53        870.02        77.75 o                         
  -3   3   6       3573.96       3532.58       129.20 o                         
  -2   3   6        117.39         81.32        54.33 o                         
  -1   3   6       4973.23       4950.95       147.43 o                         
   0   3   6        425.84        505.56        69.95 o                         
   1   3   6         32.03         34.80        57.47 o                         
   2   3   6        322.91        314.43        66.35 o                         
   3   3   6       1804.47       1846.61       104.23 o                         
   4   3   6         66.02        102.80        63.96 o                         
   5   3   6       2861.40       2852.70       121.39 o                         
   6   3   6        371.82        295.84        89.20 o                         
   7   3   6          0.77          1.03        96.34 o                         
   8   3   6        138.15         89.92       129.04 o                         
   9   3   6       2136.86       1983.94       214.38 o                         
  10   3   6          1.71         84.98       142.46 o                         
  -9   4   6        273.54        206.29       119.25 o                         
  -8   4   6       1660.17       1330.82       176.47 o                         
  -7   4   6         25.98         67.23       104.26 o                         
  -6   4   6       1175.23        980.43       129.13 o                         
  -5   4   6        882.80        811.04       124.35 o                         
  -4   4   6        208.18        138.65        81.60 o                         
  -3   4   6        370.92        417.08        89.06 o                         
  -2   4   6        826.07        671.80        93.76 o                         
  -1   4   6        225.73        318.08        83.21 o                         
   0   4   6       2038.57       2299.66       123.54 o                         
   1   4   6        744.12        822.80        92.63 o                         
   2   4   6        339.33        359.73        79.01 o                         
   3   4   6        224.15        232.38        87.92 o                         
   4   4   6       2017.26       2007.13       142.77 o                         
   5   4   6        209.06        159.26        93.86 o                         
   6   4   6         77.70        211.52        98.23 o                         
   7   4   6        497.36        557.34       116.26 o                         
  -2   5   6        183.14         45.61       119.99 o                         
  -1   5   6         19.41        -28.64        94.46 o                         
 -13   0   7         18.37        -42.87       167.26 o                         
 -11   0   7       2741.97       2746.04       311.84 o                         
  -9   0   7       2954.55       3262.39       304.53 o                         
  -7   0   7        602.39        580.26       171.34 o                         
  -5   0   7       6408.73       6102.32       265.61 o                         
  -3   0   7       2182.02       2184.76       175.51 o                         
  -1   0   7        742.41        807.78       125.76 o                         
   1   0   7       9018.29       8613.18       293.44 o                         
   3   0   7       1000.38       1002.53       263.50 o                         
   5   0   7       2410.73       2493.30       152.07 o                         
   7   0   7       2312.28       2153.35       167.04 o                         
   9   0   7        330.81        290.06       154.98 o                         
 -13   1   7        935.35        762.18       189.26 o                         
 -12   1   7        449.17        292.50       174.00 o                         
 -11   1   7        455.98        423.53       147.74 o                         
 -10   1   7        659.24        626.33       150.76 o                         
  -9   1   7       1415.32       1323.11       160.36 o                         
  -8   1   7        337.34        303.77       119.08 o                         
  -7   1   7       3033.83       3267.96       189.40 o                         
  -6   1   7        582.22        597.24       110.48 o                         
  -5   1   7         74.21        164.49        84.99 o                         
  -4   1   7       3235.81       3133.47       150.26 o                         
  -3   1   7       2307.93       2332.95       105.08 o                         
  -2   1   7          3.10         19.23        51.13 o                         
  -1   1   7       4272.20       4151.78       117.61 o                         
   0   1   7       1552.41       1653.47        95.76 o                         
   1   1   7         21.54         67.50        55.47 o                         
   2   1   7        980.57        917.67        83.79 o                         
   3   1   7       2825.99       2955.04       116.90 o                         
   4   1   7         48.93         78.09        69.71 o                         
   5   1   7       1751.06       1936.80       147.40 o                         
   6   1   7       1383.30       1490.62       128.34 o                         
   7   1   7        122.83        173.86        91.53 o                         
   8   1   7        535.71        493.65       108.97 o                         
   9   1   7       1214.98       1199.97       199.27 o                         
  10   1   7        146.58        142.99       141.61 o                         
 -12   2   7       1158.46        950.94       208.77 o                         
 -11   2   7        208.71        200.42       122.23 o                         
 -10   2   7         29.08         62.46       110.81 o                         
  -9   2   7          8.06         28.33        93.10 o                         
  -8   2   7       2347.85       2168.26       154.31 o                         
  -7   2   7         80.49         91.77        81.30 o                         
  -6   2   7       2494.25       2751.90       148.36 o                         
  -5   2   7        970.59       1084.69       131.99 o                         
  -4   2   7        458.51        419.07        78.88 o                         
  -3   2   7        105.39         68.68        58.26 o                         
  -2   2   7       4902.12       5046.60       113.44 o                         
  -1   2   7        452.36        658.54        67.71 o                         
   0   2   7       1128.80       1217.52        82.50 o                         
   1   2   7         99.48        138.19        63.61 o                         
   2   2   7        812.11        897.59        85.50 o                         
   3   2   7        101.64         99.77        72.35 o                         
   4   2   7       3319.76       3450.56       141.11 o                         
   5   2   7         62.66        148.39        76.22 o                         
   6   2   7        373.15        310.83        86.75 o                         
   7   2   7        391.39        321.56       106.63 o                         
   8   2   7        905.85        943.17       132.14 o                         
   9   2   7          2.95         81.27       110.47 o                         
 -10   3   7       2323.43       2277.72       202.70 o                         
  -9   3   7         53.78        183.74       123.73 o                         
  -8   3   7        122.30        131.80        92.46 o                         
  -7   3   7        369.31        265.68       102.80 o                         
  -6   3   7       1790.92       1494.90       203.20 o                         
  -5   3   7         37.51         66.17        79.01 o                         
  -4   3   7       1328.21       1417.24        92.53 o                         
  -3   3   7        164.63        164.80        69.01 o                         
  -2   3   7        301.02        291.98        72.86 o                         
  -1   3   7        385.76        397.82        74.50 o                         
   0   3   7       2093.32       1928.45       110.11 o                         
   1   3   7         34.42         84.95        67.57 o                         
   2   3   7       2594.67       2531.29       121.41 o                         
   3   3   7        417.13        489.85        93.55 o                         
   4   3   7        222.31        220.67        85.82 o                         
   5   3   7         95.84        172.34        86.18 o                         
   6   3   7        998.10       1058.41       171.08 o                         
   7   3   7          1.57        -20.18       127.26 o                         
  -6   4   7        171.60        136.22       111.45 o                         
  -5   4   7       1441.71       1200.32       140.39 o                         
  -4   4   7         87.69         12.47        85.05 o                         
  -3   4   7        883.90        842.97       109.18 o                         
  -2   4   7        562.39        490.40        97.39 o                         
  -1   4   7        708.59        653.13       100.36 o                         
   0   4   7        126.89        189.30        85.64 o                         
   1   4   7        677.62        745.52        99.18 o                         
   2   4   7        183.42        284.59        97.54 o                         
   3   4   7        360.77        256.85       102.02 o                         
 -10   0   8        114.91         80.54       188.81 o                         
  -8   0   8       2100.04       2032.16       264.53 o                         
  -6   0   8       1809.12       1995.90       323.77 o                         
  -4   0   8        850.55        814.93       170.34 o                         
  -2   0   8       4910.05       4490.88       242.16 o                         
   0   0   8        253.78        374.34       204.09 o                         
   2   0   8        913.56       1057.07       173.76 o                         
   4   0   8       2460.76       2319.93       228.24 o                         
   6   0   8        284.76        176.90       145.53 o                         
   8   0   8       1442.58       1472.46       330.79 o                         
 -11   1   8        247.72        258.37       155.62 o                         
 -10   1   8       1035.11       1066.22       172.32 o                         
  -9   1   8        827.13        885.16       160.27 o                         
  -8   1   8         92.73         88.12       121.69 o                         
  -7   1   8        875.53        862.63       140.16 o                         
  -6   1   8       1385.03       1098.02       137.63 o                         
  -5   1   8         11.88         29.26        93.40 o                         
  -4   1   8       1917.87       1963.31       151.23 o                         
  -3   1   8        458.16        523.00       105.46 o                         
  -2   1   8         36.99         48.69        87.78 o                         
  -1   1   8       1498.50       1478.90       152.62 o                         
   0   1   8       1424.41       1462.62       128.77 o                         
   1   1   8          8.42         20.65        83.50 o                         
   2   1   8       1497.32       1523.75       161.30 o                         
   3   1   8       1502.36       1785.32       149.19 o                         
   4   1   8        143.71         97.93       103.35 o                         
   5   1   8        171.23        179.65       100.92 o                         
   6   1   8       1161.69       1124.62       155.75 o                         
   7   1   8         23.05        120.06       123.06 o                         
 -10   2   8         11.61        145.44       177.37 o                         
  -9   2   8        714.47        707.36       158.50 o                         
  -8   2   8        483.06        526.69       146.52 o                         
  -7   2   8        296.94        214.48       123.88 o                         
  -6   2   8         44.28         67.11       113.97 o                         
  -5   2   8       2305.63       2400.25       176.22 o                         
  -4   2   8          4.82         19.26        99.15 o                         
  -3   2   8        935.54       1035.26       135.35 o                         
  -2   2   8        205.62        290.50        92.85 o                         
  -1   2   8        965.34        956.02       103.98 o                         
   0   2   8        167.45        170.40        78.46 o                         
   1   2   8       2610.34       2755.53       143.49 o                         
   2   2   8        387.54        452.92        89.70 o                         
   3   2   8        159.94         91.89        97.64 o                         
   4   2   8         48.20        200.99        94.63 o                         
   5   2   8        754.31        847.19       142.48 o                         
   6   2   8          0.40          1.50       110.06 o                         
  -7   3   8       1497.48       1416.51       243.57 o                         
  -6   3   8        141.51        129.25       151.26 o                         
  -5   3   8         20.78         29.80       135.08 o                         
  -4   3   8        154.97        155.74        97.99 o                         
  -3   3   8       2095.82       2038.20       153.14 o                         
  -2   3   8         14.13         35.68        89.97 o                         
  -1   3   8        686.72        729.83       116.34 o                         
   0   3   8        180.82        170.57        96.35 o                         
   1   3   8         16.37         56.90        90.95 o                         
   2   3   8        120.33        111.94        97.88 o                         
   3   3   8       1033.23       1081.11       131.15 o                         
  -7   0   9        751.72        598.05       203.72 o                         
  -5   0   9       1308.89       1399.16       218.39 o                         
  -3   0   9        569.78        545.34       159.96 o                         
  -1   0   9        893.26        943.73       261.67 o                         
   1   0   9       2506.62       2433.67       399.53 o                         
   3   0   9          4.20        -51.58       143.51 o                         
  -7   1   9        893.92       1137.37       162.71 o                         
  -6   1   9        580.38        593.07       135.86 o                         
  -5   1   9         17.99        125.79       111.37 o                         
  -4   1   9        710.31        819.84       154.77 o                         
  -3   1   9       1115.81        989.45       154.75 o                         
  -2   1   9        164.88        244.84       118.15 o                         
  -1   1   9        757.38        872.40       137.03 o                         
   0   1   9        315.42        266.61       129.29 o                         
   1   1   9        132.44        350.07       136.89 o                         
   2   1   9        293.46        403.82       120.31 o                         
   3   1   9        892.41        954.05       141.78 o                         
  -4   2   9        403.97        320.32       122.86 o                         
  -3   2   9          5.20        100.56       114.10 o                         
  -2   2   9       1337.26       1281.55       152.84 o                         
  -1   2   9        120.36        152.69       109.79 o                         
   0   2   9        146.31        138.06       125.63 o                         
                                                                                
